# Supplementary material for: 2-(1H-Benzimidazol-1-yl)-1-(2-fur­yl)ethanone O-isopropyl­oxime
Source: Acta Crystallogr Sect E Struct Rep Online. 2009 Jun 17;65(Pt 7):o1604–5. doi: 10.1107/S1600536809022302 (PMC2969188; doi:10.1107/S1600536809022302)
Supplement: Supplementary file 1 [file e-65-o1604-sup1.cif]

##############################################################################
###                                                                        ###
###        Electronic paper (Acta Crystallographica Section E)             ###
###                                                                        ###
##############################################################################
#                                                                            #
# This CIF contains the data in a paper accepted for publication in Acta     #
# Crystallographica Section E. It conforms to the requirements of Notes      #
# for Authors for Section E, and has been peer reviewed under the auspices   #
# of the IUCr Commission on Journals.                                        #
#                                                                            #
# Full details of the Crystallographic Information File format               #
# are given in the paper "The Crystallographic Information File (CIF):       #
# a New Standard Archive File for Crystallography" by S. R. Hall, F. H.      #
# Allen and I. D. Brown [Acta Cryst. (1991), A47, 655-685].                  #
#                                                                            #
# The current version of the core CIF dictionary is obtainable from          #
# ftp://ftp.iucr.org/pub/cif_core.dic. The current version number is 2.4.    #
#                                                                            #
# Software is freely available for graphical display of the structure(s) in  #
# this CIF.  For information consult the CIF home page http://www.iucr.org/  #
# cif/home.html                                                              #
#                                                                            #
# This file may be used for bona fide research purposes within the           #
# scientific community so long as proper attribution is given to the journal # 
# article from which it was obtained.                                        #
#                                                                            #
##############################################################################
                                             
data_I
_audit_creation_method     SHELXL-97
_chemical_name_systematic
;
2-(1<i>H</i>-Benzimidazol-1-yl)-1-(2-furyl)ethanone <i>O</i>-isopropyloxime
;
_chemical_name_common     ?
_chemical_formula_moiety     'C16 H17 N3 O2'
_chemical_formula_sum     'C16 H17 N3 O2'
_chemical_formula_iupac     'C16 H17 N3 O2'
_chemical_formula_weight     283.33
_chemical_melting_point     ?
_symmetry_cell_setting     monoclinic
_symmetry_space_group_name_H-M     'P 21/c'
_symmetry_space_group_name_Hall     '-P 2ybc'
loop_
    _symmetry_equiv_pos_as_xyz
    'x, y, z'
    '-x, y+1/2, -z+1/2'
    '-x, -y, -z'
    'x, -y-1/2, z-1/2'
_cell_length_a     8.4290(2)
_cell_length_b     17.7606(3)
_cell_length_c     10.6017(2)
_cell_angle_alpha     90.00
_cell_angle_beta     111.8820(10)
_cell_angle_gamma     90.00
_cell_volume     1472.77(5)
_cell_formula_units_Z     4
_cell_measurement_reflns_used     3444
_cell_measurement_theta_min     2.910
_cell_measurement_theta_max     27.485
_cell_measurement_temperature     120(2)
_exptl_crystal_description     plate
_exptl_crystal_colour     yellow
_exptl_crystal_size_max     0.40
_exptl_crystal_size_mid     0.20
_exptl_crystal_size_min     0.20
_exptl_crystal_density_diffrn     1.278
_exptl_crystal_density_meas     ?
_exptl_crystal_density_method     'not measured'
_exptl_crystal_F_000     600
_exptl_absorpt_coefficient_mu     0.086
_exptl_absorpt_correction_type     multi-scan
_exptl_absorpt_process_details     '(SADABS; Sheldrick, 2007)'
_exptl_absorpt_correction_T_min     0.9662
_exptl_absorpt_correction_T_max     0.9792
_exptl_special_details
;
;
_diffrn_ambient_temperature     120(2)
_diffrn_radiation_type     MoK\a
_diffrn_radiation_wavelength     0.71073
_diffrn_radiation_source     'fine-focus sealed tube'
_diffrn_radiation_monochromator     graphite
_diffrn_measurement_device_type     'Bruker--Nonius KappaCCD'
_diffrn_measurement_method     '\f and \w'
_diffrn_detector_area_resol_mean     '9.091'
_diffrn_reflns_number     20597
_diffrn_reflns_av_R_equivalents     0.0351
_diffrn_reflns_av_sigmaI/netI     0.0253
_diffrn_reflns_theta_min     3.09
_diffrn_reflns_theta_max     27.51
_diffrn_reflns_theta_full     27.51
_diffrn_measured_fraction_theta_max     0.995
_diffrn_measured_fraction_theta_full     0.995
_diffrn_reflns_limit_h_min     -10
_diffrn_reflns_limit_h_max     10
_diffrn_reflns_limit_k_min     -23
_diffrn_reflns_limit_k_max     23
_diffrn_reflns_limit_l_min     -13
_diffrn_reflns_limit_l_max     12
_diffrn_standards_number     ?
_diffrn_standards_interval_count     ?
_diffrn_standards_interval_time     ?
_diffrn_standards_decay_%     ?
_refine_special_details
;
Refinement of <i>F</i>^2^ against ALL reflections. The weighted <i>R</i>-factor
<i>wR</i> and goodness of fit <i>S</i> are based on <i>F</i>^2^, conventional
<i>R</i>-factors <i>R</i> are based on <i>F</i>, with <i>F</i> set to zero for
negative <i>F</i>^2^. The threshold expression of <i>F</i>^2^ >
\s(<i>F</i>^2^) is used only for calculating <i>R</i>-factors(gt) <i>etc</i>.
and is not relevant to the choice of reflections for refinement.
<i>R</i>-factors based on <i>F</i>^2^ are statistically about twice as large
as those based on <i>F</i>, and <i>R</i>- factors based on ALL data will be
even larger.
;
_reflns_number_total     3356
_reflns_number_gt     2803
_reflns_threshold_expression     I>2\s(I)
_refine_ls_structure_factor_coef     Fsqd
_refine_ls_matrix_type     full
_refine_ls_R_factor_all     0.0524
_refine_ls_R_factor_gt     0.0418
_refine_ls_wR_factor_gt     0.1040
_refine_ls_wR_factor_ref     0.1114
_refine_ls_goodness_of_fit_ref     1.121
_refine_ls_restrained_S_all     1.121
_refine_ls_number_reflns     3356
_refine_ls_number_parameters     259
_refine_ls_number_restraints     0
_refine_ls_hydrogen_treatment     refall
_refine_ls_weighting_scheme     calc
_refine_ls_weighting_details
         'calc w=1/[\s^2^(Fo^2^)+(0.0577P)^2^+0.2982P] where P=(Fo^2^+2Fc^2^)/3'
_atom_sites_solution_hydrogens     geom
_atom_sites_solution_primary     direct
_atom_sites_solution_secondary     difmap
_refine_ls_shift/su_max     0.000
_refine_ls_shift/su_mean     0.000
_refine_diff_density_max     0.273
_refine_diff_density_min     -0.281
_refine_ls_extinction_method     'SHELXL97 (Sheldrick, 2008)'
_refine_ls_extinction_coef     0.091(6)
_refine_ls_extinction_expression
                                  'Fc^*^=kFc[1+0.001xFc^2^\l^3^/sin(2\q)]^-1/4^'
loop_
    _atom_type_symbol
    _atom_type_description
    _atom_type_scat_dispersion_real
    _atom_type_scat_dispersion_imag
    _atom_type_scat_source
    'C' 'C' 0.0033 0.0016
                         'International Tables Vol C Tables 4.2.6.8 and 6.1.1.4'
    'H' 'H' 0.0000 0.0000
                         'International Tables Vol C Tables 4.2.6.8 and 6.1.1.4'
    'N' 'N' 0.0061 0.0033
                         'International Tables Vol C Tables 4.2.6.8 and 6.1.1.4'
    'O' 'O' 0.0106 0.0060
                         'International Tables Vol C Tables 4.2.6.8 and 6.1.1.4'
_computing_data_collection     'COLLECT (Hooft, 1998)'
_computing_cell_refinement
                    'DENZO (Otwinowski & Minor, 1997) and COLLECT (Hooft, 1998)'
_computing_data_reduction
                    'DENZO (Otwinowski & Minor, 1997) and COLLECT (Hooft, 1998)'
_computing_structure_solution     'SHELXS97 (Sheldrick, 2008)'
_computing_structure_refinement     'SHELXL97 (Sheldrick, 2008)'
_computing_molecular_graphics     'ORTEP-3 for Windows (Farrugia, 1997)'
_computing_publication_material
                                'WinGX (Farrugia, 1999) and PLATON (Spek, 2009)'
loop_
    _atom_site_type_symbol
    _atom_site_label
    _atom_site_fract_x
    _atom_site_fract_y
    _atom_site_fract_z
    _atom_site_U_iso_or_equiv
    _atom_site_adp_type
    _atom_site_calc_flag
    _atom_site_refinement_flags
    _atom_site_occupancy
    _atom_site_disorder_assembly
    _atom_site_disorder_group
    O O1 0.58682(11) 0.47550(5) 0.80555(8) 0.0252(2) Uani d . 1 . .
    O O2 0.41827(11) 0.33276(5) 1.02341(8) 0.0247(2) Uani d . 1 . .
    N N1 0.19899(13) 0.45752(5) 0.64047(9) 0.0205(2) Uani d . 1 . .
    N N2 0.18669(14) 0.44880(6) 0.42568(10) 0.0278(3) Uani d . 1 . .
    N N3 0.30106(13) 0.38505(6) 0.94150(10) 0.0226(2) Uani d . 1 . .
    C C1 0.25496(17) 0.48323(7) 0.54285(12) 0.0244(3) Uani d . 1 . .
    H H1 0.3367(18) 0.5250(8) 0.5619(14) 0.025(3) Uiso d . 1 . .
    C C2 0.07716(15) 0.39595(7) 0.44673(12) 0.0241(3) Uani d . 1 . .
    C C3 -0.03026(17) 0.34334(8) 0.35695(13) 0.0318(3) Uani d . 1 . .
    H H3 -0.032(2) 0.3408(9) 0.2646(17) 0.038(4) Uiso d . 1 . .
    C C4 -0.12897(19) 0.29830(9) 0.40499(15) 0.0386(4) Uani d . 1 . .
    H H4 -0.203(2) 0.2612(11) 0.3450(18) 0.051(5) Uiso d . 1 . .
    C C5 -0.12247(18) 0.30444(8) 0.53863(15) 0.0360(3) Uani d . 1 . .
    H H5 -0.196(2) 0.2724(10) 0.5696(17) 0.045(5) Uiso d . 1 . .
    C C6 -0.01575(16) 0.35542(7) 0.62975(14) 0.0282(3) Uani d . 1 . .
    H H6 -0.0111(19) 0.3597(8) 0.7232(16) 0.031(4) Uiso d . 1 . .
    C C7 0.08317(14) 0.40074(6) 0.58065(11) 0.0212(3) Uani d . 1 . .
    C C8 0.25028(16) 0.48361(7) 0.78092(12) 0.0222(3) Uani d . 1 . .
    H H81 0.3035(17) 0.5328(8) 0.7868(13) 0.022(3) Uiso d . 1 . .
    H H82 0.1471(19) 0.4885(8) 0.8028(14) 0.026(4) Uiso d . 1 . .
    C C9 0.37140(15) 0.42870(6) 0.87967(11) 0.0197(3) Uani d . 1 . .
    C C10 0.54860(15) 0.42703(6) 0.89174(11) 0.0198(3) Uani d . 1 . .
    C C11 0.69233(16) 0.38863(7) 0.96787(12) 0.0236(3) Uani d . 1 . .
    H H11 0.6964(19) 0.3507(9) 1.0364(15) 0.030(4) Uiso d . 1 . .
    C C12 0.82605(17) 0.41455(7) 0.92724(13) 0.0289(3) Uani d . 1 . .
    H H12 0.941(2) 0.3979(9) 0.9589(17) 0.040(4) Uiso d . 1 . .
    C C13 0.75635(17) 0.46619(8) 0.82951(13) 0.0296(3) Uani d . 1 . .
    H H13 0.799(2) 0.4959(9) 0.7728(16) 0.037(4) Uiso d . 1 . .
    C C14 0.33484(16) 0.28212(7) 1.08724(13) 0.0265(3) Uani d . 1 . .
    H H14 0.219(2) 0.2716(9) 1.0207(15) 0.031(4) Uiso d . 1 . .
    C C15 0.3264(3) 0.31843(10) 1.21285(18) 0.0463(4) Uani d . 1 . .
    H H151 0.446(3) 0.3321(12) 1.281(2) 0.061(6) Uiso d . 1 . .
    H H152 0.254(3) 0.3634(12) 1.189(2) 0.060(6) Uiso d . 1 . .
    H H153 0.272(3) 0.2848(11) 1.2585(19) 0.060(5) Uiso d . 1 . .
    C C16 0.44161(18) 0.21125(8) 1.11657(14) 0.0316(3) Uani d . 1 . .
    H H161 0.446(2) 0.1863(10) 1.0273(18) 0.048(5) Uiso d . 1 . .
    H H162 0.398(2) 0.1768(10) 1.1676(18) 0.048(5) Uiso d . 1 . .
    H H163 0.559(2) 0.2239(9) 1.1768(17) 0.040(4) Uiso d . 1 . .
loop_
    _atom_site_aniso_label
    _atom_site_aniso_U_11
    _atom_site_aniso_U_22
    _atom_site_aniso_U_33
    _atom_site_aniso_U_12
    _atom_site_aniso_U_13
    _atom_site_aniso_U_23
    O1 0.0290(5) 0.0255(4) 0.0222(4) -0.0023(3) 0.0109(4) 0.0052(3)
    O2 0.0236(5) 0.0258(4) 0.0235(4) -0.0009(3) 0.0075(3) 0.0090(3)
    N1 0.0244(5) 0.0197(5) 0.0171(5) 0.0029(4) 0.0074(4) 0.0016(4)
    N2 0.0345(6) 0.0279(5) 0.0204(5) 0.0050(4) 0.0098(4) 0.0049(4)
    N3 0.0253(5) 0.0231(5) 0.0179(5) 0.0015(4) 0.0063(4) 0.0020(4)
    C1 0.0310(7) 0.0213(6) 0.0212(6) 0.0025(5) 0.0100(5) 0.0049(4)
    C2 0.0236(6) 0.0251(6) 0.0200(6) 0.0078(5) 0.0038(5) 0.0027(4)
    C3 0.0300(7) 0.0332(7) 0.0227(6) 0.0077(6) -0.0012(5) -0.0023(5)
    C4 0.0270(7) 0.0369(7) 0.0388(8) -0.0018(6) -0.0029(6) -0.0080(6)
    C5 0.0258(7) 0.0353(7) 0.0435(8) -0.0040(6) 0.0088(6) 0.0002(6)
    C6 0.0240(6) 0.0307(6) 0.0310(7) 0.0018(5) 0.0115(5) 0.0023(5)
    C7 0.0189(6) 0.0212(5) 0.0209(6) 0.0057(4) 0.0043(4) 0.0007(4)
    C8 0.0288(7) 0.0197(6) 0.0185(6) 0.0030(5) 0.0092(5) -0.0010(4)
    C9 0.0259(6) 0.0182(5) 0.0146(5) -0.0004(4) 0.0069(4) -0.0026(4)
    C10 0.0272(6) 0.0175(5) 0.0149(5) -0.0032(4) 0.0082(4) -0.0014(4)
    C11 0.0274(6) 0.0226(6) 0.0203(6) -0.0002(5) 0.0082(5) 0.0004(4)
    C12 0.0260(7) 0.0323(7) 0.0289(7) -0.0009(5) 0.0110(5) 0.0000(5)
    C13 0.0282(7) 0.0340(7) 0.0297(7) -0.0046(5) 0.0144(5) 0.0010(5)
    C14 0.0251(6) 0.0283(6) 0.0252(6) -0.0067(5) 0.0082(5) 0.0061(5)
    C15 0.0648(12) 0.0454(9) 0.0409(9) -0.0056(9) 0.0340(9) 0.0029(7)
    C16 0.0288(7) 0.0292(7) 0.0306(7) -0.0061(5) 0.0039(6) 0.0094(5)
_geom_special_details
;
All e.s.d.'s (except the e.s.d. in the dihedral angle between two l.s. planes)
are estimated using the full covariance matrix. The cell e.s.d.'s are taken
into account individually in the estimation of e.s.d.'s in distances, angles
and torsion angles; correlations between e.s.d.'s in cell parameters are only
used when they are defined by crystal symmetry. An approximate (isotropic)
treatment of cell e.s.d.'s is used for estimating e.s.d.'s involving l.s.
planes.
;
loop_
    _geom_bond_atom_site_label_1
    _geom_bond_atom_site_label_2
    _geom_bond_site_symmetry_2
    _geom_bond_distance
    _geom_bond_publ_flag
    O1 C10 . 1.3782(13) ?
    O1 C13 . 1.3650(16) ?
    O2 N3 . 1.3976(12) ?
    O2 C14 . 1.4547(14) ?
    N1 C1 . 1.3661(15) ?
    N1 C7 . 1.3823(15) ?
    N1 C8 . 1.4625(15) ?
    N2 C1 . 1.3096(16) ?
    N2 C2 . 1.3917(17) ?
    N3 C9 . 1.2929(15) ?
    C1 H1 . 0.981(15) ?
    C2 C3 . 1.3988(18) ?
    C2 C7 . 1.4043(17) ?
    C3 C4 . 1.381(2) ?
    C3 H3 . 0.974(16) ?
    C4 H4 . 0.966(19) ?
    C5 C4 . 1.402(2) ?
    C5 H5 . 0.983(17) ?
    C6 C5 . 1.3836(19) ?
    C6 C7 . 1.3919(18) ?
    C6 H6 . 0.980(15) ?
    C8 C9 . 1.5142(16) ?
    C8 H81 . 0.973(14) ?
    C8 H82 . 0.984(15) ?
    C9 C10 . 1.4511(17) ?
    C10 C11 . 1.3621(17) ?
    C11 C12 . 1.4247(18) ?
    C11 H11 . 0.981(15) ?
    C12 H12 . 0.948(17) ?
    C13 C12 . 1.3440(19) ?
    C13 H13 . 0.964(17) ?
    C14 C15 . 1.505(2) ?
    C14 H14 . 0.988(16) ?
    C15 H151 . 1.02(2) ?
    C15 H152 . 0.98(2) ?
    C15 H153 . 0.98(2) ?
    C16 C14 . 1.5107(19) ?
    C16 H161 . 1.057(18) ?
    C16 H163 . 0.982(17) ?
    C16 H162 . 0.973(19) ?
loop_
    _geom_angle_atom_site_label_1
    _geom_angle_atom_site_label_2
    _geom_angle_atom_site_label_3
    _geom_angle_site_symmetry_1
    _geom_angle_site_symmetry_3
    _geom_angle
    _geom_angle_publ_flag
    C13 O1 C10 . . 106.74(9) ?
    N3 O2 C14 . . 110.34(9) ?
    C1 N1 C7 . . 106.29(10) ?
    C1 N1 C8 . . 127.66(10) ?
    C7 N1 C8 . . 126.05(10) ?
    C1 N2 C2 . . 104.24(10) ?
    C9 N3 O2 . . 111.22(9) ?
    N2 C1 N1 . . 114.13(11) ?
    N2 C1 H1 . . 125.1(8) ?
    N1 C1 H1 . . 120.7(8) ?
    N2 C2 C3 . . 129.89(12) ?
    N2 C2 C7 . . 110.19(10) ?
    C3 C2 C7 . . 119.91(12) ?
    C4 C3 C2 . . 117.53(13) ?
    C4 C3 H3 . . 123.9(10) ?
    C2 C3 H3 . . 118.6(10) ?
    C3 C4 C5 . . 121.71(13) ?
    C3 C4 H4 . . 118.9(10) ?
    C5 C4 H4 . . 119.4(10) ?
    C6 C5 C4 . . 121.81(14) ?
    C6 C5 H5 . . 118.2(10) ?
    C4 C5 H5 . . 120.0(10) ?
    C5 C6 C7 . . 116.20(12) ?
    C5 C6 H6 . . 121.9(9) ?
    C7 C6 H6 . . 121.9(9) ?
    N1 C7 C6 . . 132.02(11) ?
    N1 C7 C2 . . 105.14(10) ?
    C6 C7 C2 . . 122.83(11) ?
    N1 C8 C9 . . 111.54(9) ?
    N1 C8 H82 . . 108.4(8) ?
    C9 C8 H82 . . 108.8(8) ?
    N1 C8 H81 . . 107.7(8) ?
    C9 C8 H81 . . 111.0(8) ?
    H82 C8 H81 . . 109.4(12) ?
    N3 C9 C10 . . 126.47(10) ?
    N3 C9 C8 . . 114.73(11) ?
    C10 C9 C8 . . 118.73(10) ?
    C11 C10 O1 . . 109.24(10) ?
    C11 C10 C9 . . 136.17(11) ?
    O1 C10 C9 . . 114.58(10) ?
    C10 C11 C12 . . 106.75(11) ?
    C10 C11 H11 . . 124.1(9) ?
    C12 C11 H11 . . 129.2(9) ?
    C13 C12 C11 . . 106.61(12) ?
    C13 C12 H12 . . 125.5(10) ?
    C11 C12 H12 . . 127.8(10) ?
    C12 C13 O1 . . 110.65(11) ?
    C12 C13 H13 . . 134.2(10) ?
    O1 C13 H13 . . 115.1(9) ?
    O2 C14 C15 . . 109.71(11) ?
    O2 C14 C16 . . 104.87(10) ?
    C15 C14 C16 . . 113.33(12) ?
    O2 C14 H14 . . 107.9(9) ?
    C15 C14 H14 . . 110.6(9) ?
    C16 C14 H14 . . 110.2(9) ?
    C14 C15 H151 . . 111.3(11) ?
    C14 C15 H152 . . 110.8(12) ?
    H151 C15 H152 . . 109.8(17) ?
    C14 C15 H153 . . 111.1(11) ?
    H151 C15 H153 . . 108.3(15) ?
    H152 C15 H153 . . 105.3(16) ?
    C14 C16 H161 . . 112.4(9) ?
    C14 C16 H163 . . 108.7(10) ?
    H161 C16 H163 . . 108.5(14) ?
    C14 C16 H162 . . 108.6(11) ?
    H161 C16 H162 . . 112.2(14) ?
    H163 C16 H162 . . 106.1(14) ?
loop_
    _geom_torsion_atom_site_label_1
    _geom_torsion_atom_site_label_2
    _geom_torsion_atom_site_label_3
    _geom_torsion_atom_site_label_4
    _geom_torsion_site_symmetry_1
    _geom_torsion_site_symmetry_2
    _geom_torsion_site_symmetry_3
    _geom_torsion_site_symmetry_4
    _geom_torsion
    _geom_torsion_publ_flag
    C13 O1 C10 C11 . . . . 0.18(12) ?
    C13 O1 C10 C9 . . . . -179.51(10) ?
    C10 O1 C13 C12 . . . . -0.41(14) ?
    C14 O2 N3 C9 . . . . -177.47(9) ?
    N3 O2 C14 C15 . . . . -82.98(13) ?
    N3 O2 C14 C16 . . . . 155.00(9) ?
    C7 N1 C1 N2 . . . . 0.10(14) ?
    C8 N1 C1 N2 . . . . 179.73(11) ?
    C1 N1 C7 C6 . . . . -178.81(12) ?
    C8 N1 C7 C6 . . . . 1.55(19) ?
    C1 N1 C7 C2 . . . . 0.03(12) ?
    C8 N1 C7 C2 . . . . -179.62(10) ?
    C1 N1 C8 C9 . . . . -104.20(13) ?
    C7 N1 C8 C9 . . . . 75.38(14) ?
    C2 N2 C1 N1 . . . . -0.17(14) ?
    C1 N2 C2 C3 . . . . 179.70(12) ?
    C1 N2 C2 C7 . . . . 0.18(13) ?
    O2 N3 C9 C10 . . . . -1.02(15) ?
    O2 N3 C9 C8 . . . . 175.89(9) ?
    N2 C2 C3 C4 . . . . -178.67(12) ?
    C7 C2 C3 C4 . . . . 0.80(18) ?
    N2 C2 C7 N1 . . . . -0.13(13) ?
    C3 C2 C7 N1 . . . . -179.70(10) ?
    N2 C2 C7 C6 . . . . 178.84(11) ?
    C3 C2 C7 C6 . . . . -0.73(18) ?
    C2 C3 C4 C5 . . . . -0.2(2) ?
    C6 C5 C4 C3 . . . . -0.6(2) ?
    C7 C6 C5 C4 . . . . 0.7(2) ?
    C5 C6 C7 N1 . . . . 178.63(12) ?
    C5 C6 C7 C2 . . . . -0.03(18) ?
    N1 C8 C9 N3 . . . . -100.58(12) ?
    N1 C8 C9 C10 . . . . 76.58(13) ?
    N3 C9 C10 C11 . . . . -5.0(2) ?
    C8 C9 C10 C11 . . . . 178.23(12) ?
    N3 C9 C10 O1 . . . . 174.60(10) ?
    C8 C9 C10 O1 . . . . -2.19(14) ?
    O1 C10 C11 C12 . . . . 0.10(13) ?
    C9 C10 C11 C12 . . . . 179.69(12) ?
    C10 C11 C12 C13 . . . . -0.34(14) ?
    O1 C13 C12 C11 . . . . 0.46(15) ?
loop_
    _geom_hbond_atom_site_label_D
    _geom_hbond_atom_site_label_H
    _geom_hbond_atom_site_label_A
    _geom_hbond_site_symmetry_A
    _geom_hbond_distance_DH
    _geom_hbond_distance_HA
    _geom_hbond_distance_DA
    _geom_hbond_angle_DHA
    _geom_hbond_publ_flag
    C11 H11 O2 . 0.98(2) 2.32(2) 2.772(2) 107.0(10)
                                                 yes
    C13 H13 N2 3_666 0.96(2) 2.37(2) 3.286(2) 159.0(10)
                                                     yes
data_global
_journal_date_recd_electronic     2009-06-08
_journal_date_accepted     2009-06-11
_journal_name_full     'Acta Crystallographica, Section E'
_journal_year     2009
_journal_volume     65
_journal_issue      7
_journal_page_first     o1604
_journal_page_last     o1605
_journal_paper_category     QO
_journal_coeditor_code     IM2123
_publ_contact_author
;
Dr. Tuncer H\"okelek
Hacettepe University
Department of Physics
06800 Beytepe
Ankara
Turkey
;
_publ_contact_author_email     merzifon@hacettepe.edu.tr
_publ_contact_author_fax     '90(312)2352550'
_publ_contact_author_phone     '90(312)2977242'
_publ_section_title
;
2-(1<i>H</i>-Benzimidazol-1-yl)-1-(2-furyl)ethanone <i>O</i>-isopropyloxime
;
loop_
    _publ_author_name
    _publ_author_address
    '\"Ozel G\"uven, \"Ozden'
;
Department of Chemistry,
Zonguldak Karaelmas University,
67100 Zonguldak, Turkey
;
    'Erdo\(gan, Taner'
;
Department of Chemistry,
Zonguldak Karaelmas University,
67100 Zonguldak, Turkey
;
    'Coles, Simon J.'
;
Department of Chemistry,
Southampton University,
Southampton SO17 1BJ
England
;
    'H\"okelek, Tuncer'
;
Department of Physics,
Hacettepe University,
06800 Beytepe
Ankara
Turkey
;
