# Supplementary material for: 2-(1H-Benzimidazol-1-yl)-1-(2-fur­yl)ethanone O-isopropyl­oxime
Source: Acta Crystallogr Sect E Struct Rep Online. 2009 Jun 17;65(Pt 7):o1604–5. doi: 10.1107/S1600536809022302 (PMC2969188; doi:10.1107/S1600536809022302)
Supplement: Supplementary file 2 [file e-65-o1604-Isup2.hkl]

#
# h,k,l, Fc-squared, Fo-squared, sigma(Fo-squared) and status flag
#
data_I
_shelx_title ' tan57 in P 21/c'
_shelx_refln_list_code          4
_shelx_F_calc_maximum      101.03
_exptl_crystal_F_000       600.00
_reflns_d_resolution_high  0.7694
 
loop_
 _symmetry_equiv_pos_as_xyz
 'x, y, z'
 '-x, y+1/2, -z+1/2'
 '-x, -y, -z'
 'x, -y-1/2, z-1/2'
 
_cell_length_a     8.4290
_cell_length_b    17.7606
_cell_length_c    10.6017
_cell_angle_alpha  90.000
_cell_angle_beta  111.882
_cell_angle_gamma  90.000
 
_shelx_F_squared_multiplier     1.000
 
loop_
 _refln_index_h
 _refln_index_k
 _refln_index_l
 _refln_F_squared_calc
 _refln_F_squared_meas
 _refln_F_squared_sigma
 _refln_observed_status
   2   0   0     2295.42     2348.88     31.47 o
   3   0   0      154.36      127.49      2.31 o
   4   0   0       12.53       13.64      1.09 o
   5   0   0      321.56      368.90      7.27 o
   6   0   0      225.83      230.47      5.73 o
   7   0   0      239.55      228.49      5.70 o
   8   0   0      189.27      206.08      6.25 o
   9   0   0       91.09      104.48     16.70 o
  10   0   0        3.80      -17.85     17.85 o
   2   1   0     8133.44    10297.53     93.87 o
   3   1   0       53.10       51.20      1.03 o
   4   1   0        0.56        1.15      0.55 o
   5   1   0       52.71       38.77      1.36 o
   6   1   0       15.03       22.89      1.55 o
   7   1   0        0.03        1.56      1.05 o
   8   1   0      124.95      134.70      4.90 o
   9   1   0      297.93      297.93     19.71 o
  10   1   0       43.07       43.93      6.69 o
   1   2   0        4.10        0.68      0.40 o
   2   2   0     5911.89     7039.02     69.83 o
   3   2   0      704.72      714.40      6.66 o
   4   2   0      914.78      963.87      8.75 o
   5   2   0      606.71      620.63      6.74 o
   6   2   0      359.89      378.59      5.59 o
   7   2   0      168.54      175.66      4.01 o
   8   2   0        0.16        0.84      1.58 o
   9   2   0      136.49      127.07      6.71 o
  10   2   0        2.23        1.91      2.85 o
   1   3   0      753.29      724.89     10.07 o
   2   3   0     5997.71     7075.51     60.92 o
   3   3   0        0.70        0.58      0.52 o
   4   3   0      248.30      273.95      4.56 o
   5   3   0      114.53      116.92      2.34 o
   6   3   0      109.97       92.91      2.57 o
   7   3   0      332.76      314.44      5.81 o
   8   3   0       42.39       51.17      2.93 o
   9   3   0       33.58       26.30      2.55 o
  10   3   0      106.70      106.82     10.72 o
   0   4   0       63.08       73.19      2.57 o
   1   4   0     2694.65     2863.18     29.65 o
   2   4   0     4234.16     4544.76     43.12 o
   3   4   0     2656.40     2875.01     21.53 o
   4   4   0       15.60       16.64      0.92 o
   5   4   0      437.92      456.40      5.74 o
   6   4   0      237.53      237.65      4.24 o
   7   4   0       12.84       12.67      1.36 o
   8   4   0      221.22      225.28      7.41 o
   9   4   0       32.29       29.21      3.14 o
  10   4   0      120.85      121.83     11.91 o
   1   5   0      298.18      302.43      3.77 o
   2   5   0     2614.33     2618.99     23.53 o
   3   5   0      802.59      811.17      7.83 o
   4   5   0      261.20      271.01      3.26 o
   5   5   0      120.32      113.41      2.29 o
   6   5   0      572.95      551.85      8.83 o
   7   5   0      155.38      154.99      3.69 o
   8   5   0       10.08       10.77      1.94 o
   9   5   0       77.19       76.12      5.06 o
   0   6   0      811.97      671.71      9.17 o
   1   6   0       69.95       55.87      1.86 o
   2   6   0      100.00      101.64      1.76 o
   3   6   0      451.45      409.21      4.62 o
   4   6   0      455.60      426.74      4.76 o
   5   6   0      374.65      367.25      4.85 o
   6   6   0      232.26      239.10      5.11 o
   7   6   0      411.14      419.86      7.60 o
   8   6   0      261.27      267.59      7.35 o
   9   6   0       14.10       10.91      2.62 o
   1   7   0      393.84      378.50      4.49 o
   2   7   0      392.32      388.77      4.63 o
   3   7   0     1321.70     1439.16     13.41 o
   4   7   0     1534.88     1569.19     14.71 o
   5   7   0       47.37       53.36      1.75 o
   6   7   0       58.65       62.03      1.81 o
   7   7   0      205.35      190.34      4.88 o
   8   7   0        3.18        2.80      2.55 o
   9   7   0       11.52       11.70      3.20 o
   0   8   0      655.41      630.35      9.51 o
   1   8   0      342.84      345.22      4.01 o
   2   8   0      179.97      170.54      2.57 o
   3   8   0     1580.53     1619.79     15.46 o
   4   8   0     1051.99     1075.26     11.39 o
   5   8   0      295.97      287.04      4.98 o
   6   8   0       84.88       82.15      2.20 o
   7   8   0        3.59        2.71      1.26 o
   8   8   0        0.32       -0.21      1.35 o
   9   8   0       30.95       32.60      4.21 o
   1   9   0       98.19      105.37      1.59 o
   2   9   0     2087.13     2215.89     23.14 o
   3   9   0      907.77      916.28     10.20 o
   4   9   0      401.31      420.08      5.81 o
   5   9   0       87.59       75.00      1.92 o
   6   9   0      186.63      173.81      4.22 o
   7   9   0        0.81       -1.57      1.57 o
   8   9   0        1.42        2.36      2.44 o
   9   9   0       14.10       15.71      4.72 o
   0  10   0      518.52      513.27      8.66 o
   1  10   0        0.63        0.20      0.42 o
   2  10   0       80.90       71.48      2.92 o
   3  10   0        1.18        1.19      0.93 o
   4  10   0      528.11      536.69      9.06 o
   5  10   0     2051.26     2231.32     30.90 o
   6  10   0      158.67      139.80      3.73 o
   7  10   0       11.93        9.83      1.55 o
   8  10   0        5.45        4.89      3.98 o
   9  10   0        3.44        3.54      2.44 o
   1  11   0        1.91        2.55      0.44 o
   2  11   0      215.76      234.12      4.41 o
   3  11   0      336.59      344.63      5.47 o
   4  11   0      366.77      365.61      6.57 o
   5  11   0      693.97      689.20     12.23 o
   6  11   0        0.01        0.29      0.79 o
   7  11   0      276.52      293.64      8.86 o
   8  11   0       47.87       62.21      4.58 o
   0  12   0      169.67      183.32      3.20 o
   1  12   0       49.04       50.25      1.61 o
   2  12   0      655.65      718.61      9.30 o
   3  12   0       28.64       22.68      1.71 o
   4  12   0       11.88       15.53      1.42 o
   5  12   0       64.05       71.27      2.63 o
   6  12   0       66.88       67.83      3.41 o
   7  12   0        0.41        1.30      2.08 o
   8  12   0       10.02        7.60      3.30 o
   1  13   0        0.06        0.23      0.74 o
   2  13   0      172.10      176.18      3.62 o
   3  13   0       18.52       18.70      1.57 o
   4  13   0      275.79      268.92      5.79 o
   5  13   0      217.69      227.30      5.18 o
   6  13   0       62.32       59.94      4.78 o
   7  13   0      254.97      265.04      9.53 o
   8  13   0       10.24        5.24      2.78 o
   0  14   0      158.73      168.65      4.43 o
   1  14   0       25.76       27.68      1.01 o
   2  14   0      420.38      450.21      9.12 o
   3  14   0        0.01        2.05      1.14 o
   4  14   0        0.32        0.23      1.19 o
   5  14   0       86.49       71.67      3.24 o
   6  14   0      173.26      183.19      7.37 o
   7  14   0       45.79       35.54      4.39 o
   8  14   0      117.74      113.91      6.43 o
   1  15   0       34.07       36.62      2.13 o
   2  15   0      102.86       99.52      2.75 o
   3  15   0      101.37      100.44      2.91 o
   4  15   0      102.29       94.08      3.53 o
   5  15   0        0.85        1.44      1.90 o
   6  15   0       80.11       71.27      4.65 o
   7  15   0      243.87      230.92     11.36 o
   0  16   0      494.26      527.93     10.29 o
   1  16   0       30.22       33.93      1.45 o
   2  16   0       56.09       53.29      1.87 o
   3  16   0        3.33        2.95      1.40 o
   4  16   0       15.39       16.26      1.70 o
   5  16   0       84.30       83.80      4.90 o
   6  16   0      109.91      111.22      5.62 o
   7  16   0        6.55        3.00      2.75 o
   1  17   0       79.97       76.84      3.23 o
   2  17   0       80.54       81.06      2.66 o
   3  17   0      605.87      619.71     16.00 o
   4  17   0      198.91      197.76      7.37 o
   5  17   0        0.35        2.52      2.32 o
   6  17   0       24.45       21.47      3.64 o
   0  18   0       10.25        8.80      1.11 o
   1  18   0       25.45       25.16      1.62 o
   2  18   0        6.81        4.74      1.40 o
   3  18   0      113.49      118.69      4.59 o
   4  18   0        0.88        0.95      1.74 o
   5  18   0       51.51       58.13      3.74 o
   6  18   0        7.84        8.40      2.38 o
   1  19   0      297.30      311.37      7.34 o
   2  19   0       43.01       38.26      2.50 o
   3  19   0        7.16        5.60      1.49 o
   4  19   0       20.69       17.14      2.72 o
   5  19   0        1.10       -0.26      2.31 o
   0  20   0        5.38        1.17      5.02 o
   1  20   0      823.82      873.06     23.00 o
   2  20   0       23.16       23.33      1.81 o
   3  20   0       56.76       55.79      2.99 o
   4  20   0        0.68       -3.24      3.24 o
   5  20   0       30.37       31.36      7.23 o
   1  21   0       29.28       30.72      2.95 o
   2  21   0        5.90        4.92      2.43 o
   3  21   0       17.63       11.22      3.34 o
   4  21   0        8.10       10.46      3.57 o
   0  22   0      270.73      317.09     16.75 o
   1  22   0      132.42      148.91      6.91 o
   2  22   0       13.33       15.01      3.08 o
   3  22   0       73.62       63.19      7.58 o
 -10   1   1        7.65        8.34      4.60 o
  -9   1   1       36.01       30.76      3.14 o
  -8   1   1        0.01       -0.70      1.27 o
  -7   1   1      369.78      366.62      5.64 o
  -6   1   1        0.54        1.99      0.90 o
  -5   1   1        7.64       11.43      0.80 o
  -4   1   1     1106.49     1137.00      9.91 o
  -3   1   1     3077.35     3177.57     28.25 o
  -2   1   1     1356.07     1297.33     11.68 o
   1   1   1    10172.63     9968.95    598.10 o
   2   1   1       43.91       33.64      0.75 o
   3   1   1       18.03       16.90      0.70 o
   4   1   1      116.91      131.62      1.95 o
   5   1   1       33.45       30.30      1.22 o
   6   1   1       65.42       72.62      2.00 o
   7   1   1      109.37      100.29      2.57 o
   8   1   1       61.45       74.09      3.73 o
   9   1   1        7.08        6.52      3.51 o
 -10   2   1      269.81      279.11     16.02 o
  -9   2   1      180.18      187.37      7.26 o
  -8   2   1      212.16      199.65      6.00 o
  -7   2   1       23.02       19.09      1.67 o
  -6   2   1       69.44       80.22      1.96 o
  -5   2   1        1.03        3.74      0.82 o
  -4   2   1      327.48      316.77      3.92 o
  -3   2   1        0.83        0.28      0.46 o
  -2   2   1     2000.88     1984.04     19.71 o
  -1   2   1     1076.48     1026.09     33.12 o
   0   2   1     2125.34      512.91     91.62 o
   1   2   1        0.02       -0.26      0.26 o
   2   2   1     1939.46     1934.80     16.06 o
   3   2   1      261.97      252.10      2.70 o
   4   2   1       28.02       23.78      1.03 o
   5   2   1      392.23      438.84      5.07 o
   6   2   1       11.99       12.26      1.19 o
   7   2   1       91.59       83.86      3.01 o
   8   2   1      150.83      158.10      5.75 o
   9   2   1       97.81      100.70      6.06 o
 -10   3   1       12.59       11.51      4.53 o
  -9   3   1        3.37        2.89      2.32 o
  -8   3   1      452.38      464.05     10.99 o
  -7   3   1        2.07        0.55      1.17 o
  -6   3   1       20.88       22.49      1.70 o
  -5   3   1       43.04       42.90      1.28 o
  -4   3   1      729.90      802.94      7.42 o
  -3   3   1      459.45      483.53      5.28 o
  -2   3   1     5672.20     6752.35     64.20 o
  -1   3   1     1424.19     1420.50     16.57 o
   0   3   1        7.73        7.20      0.61 o
   1   3   1     6288.79     7652.36     79.66 o
   2   3   1     3811.25     4116.29     36.10 o
   3   3   1     1854.38     1878.59     15.16 o
   4   3   1       94.65       86.41      1.56 o
   5   3   1      156.27      165.07      2.70 o
   6   3   1        0.72        1.94      0.90 o
   7   3   1        9.29       10.03      1.33 o
   8   3   1       53.13       47.33      2.83 o
   9   3   1       33.00       45.11      8.51 o
 -10   4   1       64.31       67.42      6.99 o
  -9   4   1       60.17       58.25      4.28 o
  -8   4   1        0.04        1.63      1.92 o
  -7   4   1       77.16       72.43      2.21 o
  -6   4   1        5.83        9.24      1.17 o
  -5   4   1        6.51        4.82      0.89 o
  -4   4   1      290.10      303.22      3.71 o
  -3   4   1      193.20      181.60      2.40 o
  -2   4   1     7036.60     8740.92     90.45 o
   1   4   1     6300.61     7745.28     71.91 o
   2   4   1      591.52      582.08      5.42 o
   3   4   1     1028.18     1007.05      8.43 o
   4   4   1      449.78      447.32      4.53 o
   5   4   1       82.08       86.26      2.29 o
   6   4   1       31.46       23.77      1.49 o
   7   4   1        1.34        2.64      1.37 o
   8   4   1        3.40       -0.70      2.26 o
   9   4   1       25.46       25.33      3.83 o
 -10   5   1        8.41        8.21      3.58 o
  -9   5   1       53.18       60.63      3.98 o
  -8   5   1       25.50       24.25      2.10 o
  -7   5   1      553.78      562.33      9.54 o
  -6   5   1      130.04      127.56      3.05 o
  -5   5   1        6.73       11.91      0.92 o
  -4   5   1       94.11      100.83      1.77 o
  -3   5   1      780.84      765.04      7.64 o
  -2   5   1        3.08        0.68      0.51 o
  -1   5   1      354.37      330.40      3.56 o
   0   5   1     3191.32     3221.62     73.69 o
   1   5   1       55.88       56.96      0.99 o
   2   5   1     4351.65     4871.76     47.66 o
   3   5   1       38.05       41.23      1.27 o
   4   5   1      251.49      245.97      3.19 o
   5   5   1      345.96      333.09      4.82 o
   6   5   1      390.08      369.26      6.58 o
   7   5   1      221.61      230.57      5.47 o
   8   5   1        6.95        0.02      1.63 o
   9   5   1       17.38       19.45     13.87 o
 -10   6   1        8.70        6.79      2.96 o
  -9   6   1        2.33        5.49      1.93 o
  -8   6   1       32.68       32.61      2.74 o
  -7   6   1      105.08       98.72      2.73 o
  -6   6   1     1165.01     1246.15     19.96 o
  -5   6   1        6.40        5.12      0.90 o
  -4   6   1     2320.60     2615.67     20.98 o
  -3   6   1       32.16       41.11      1.02 o
  -2   6   1      338.45      311.47      3.16 o
  -1   6   1     1100.06     1049.55     11.31 o
   0   6   1      960.47      867.49     10.12 o
   1   6   1      408.49      406.55      4.25 o
   2   6   1      196.27      176.37      2.10 o
   3   6   1     2393.30     2611.94     22.48 o
   4   6   1      603.19      648.33      7.01 o
   5   6   1     1720.20     1781.19     20.78 o
   6   6   1      184.15      181.04      3.83 o
   7   6   1       53.75       52.46      2.77 o
   8   6   1       78.89       64.09      3.77 o
   9   6   1        1.57        1.08      2.74 o
  -9   7   1        0.87        3.73      2.00 o
  -8   7   1        7.32        6.48      1.41 o
  -7   7   1        2.10        3.35      1.20 o
  -6   7   1      126.64      131.55      2.92 o
  -5   7   1      132.28      142.62      2.51 o
  -4   7   1      708.51      656.54      7.14 o
  -3   7   1       63.86       57.21      1.38 o
  -2   7   1      220.28      214.49      3.94 o
  -1   7   1       91.23       85.90      1.25 o
   0   7   1       36.20       29.40      0.71 o
   1   7   1      101.88      105.48      1.35 o
   2   7   1       20.88       25.53      0.80 o
   3   7   1     2297.67     2429.99     22.57 o
   4   7   1       57.26       53.62      1.44 o
   5   7   1       33.90       37.64      1.35 o
   6   7   1      266.00      263.08      4.84 o
   7   7   1      179.25      196.49      5.59 o
   8   7   1       41.54       43.01      2.56 o
   9   7   1       18.29       17.55      3.70 o
  -9   8   1       30.33       24.16      3.43 o
  -8   8   1      224.96      237.78      7.72 o
  -7   8   1       32.81       29.59      2.11 o
  -6   8   1      135.57      134.33      3.82 o
  -5   8   1      935.18      952.49     10.72 o
  -4   8   1      130.79      137.02      2.37 o
  -3   8   1     1755.36     1898.02     20.05 o
  -2   8   1      437.57      415.99      4.70 o
  -1   8   1      279.72      260.50      2.79 o
   0   8   1      264.54      243.76      2.80 o
   1   8   1      326.49      326.16      3.48 o
   2   8   1      624.97      679.12      6.87 o
   3   8   1     1695.31     1785.26     16.79 o
   4   8   1       15.67       16.30      0.99 o
   5   8   1       84.57       83.72      2.25 o
   6   8   1       48.50       45.74      2.17 o
   7   8   1       68.71       67.48      2.36 o
   8   8   1       21.53       18.27      2.16 o
   9   8   1       97.63       96.12      6.78 o
  -9   9   1        1.53        8.94      5.09 o
  -8   9   1       38.55       38.95      3.14 o
  -7   9   1       19.27       24.20      2.48 o
  -6   9   1     2112.22     2227.13     36.60 o
  -5   9   1      115.64      120.92      2.55 o
  -4   9   1      341.21      353.08      4.65 o
  -3   9   1      385.50      389.71      5.39 o
  -2   9   1     1434.93     1607.66     14.82 o
  -1   9   1       22.92       26.39      0.89 o
   0   9   1        0.00       -0.39      0.39 o
   1   9   1      445.55      416.59      3.96 o
   2   9   1     1443.65     1541.35     14.18 o
   3   9   1       71.55       72.95      2.04 o
   4   9   1       58.84       57.02      1.59 o
   5   9   1       41.05       39.51      1.50 o
   6   9   1      334.46      336.77      6.57 o
   7   9   1        6.42        5.64      1.55 o
   8   9   1       33.43       35.08      4.27 o
   9   9   1        0.00        2.68      2.76 o
  -9  10   1        2.97        3.31      2.55 o
  -8  10   1       29.19       27.31      3.87 o
  -7  10   1      472.69      482.42     11.53 o
  -6  10   1      424.87      449.35      8.61 o
  -5  10   1       21.06       22.08      1.70 o
  -4  10   1      438.22      438.31      7.39 o
  -3  10   1       51.72       61.66      2.19 o
  -2  10   1       16.26       10.53      0.99 o
  -1  10   1      210.88      194.49      2.32 o
   0  10   1     1245.20     1218.20     12.20 o
   1  10   1       33.48       40.32      1.13 o
   2  10   1      440.80      439.28      5.12 o
   3  10   1      210.83      219.04      3.57 o
   4  10   1       55.15       59.19      1.80 o
   5  10   1      335.70      349.36      6.17 o
   6  10   1       27.87       28.27      1.84 o
   7  10   1       32.24       34.29      2.38 o
   8  10   1       25.77       28.40      3.76 o
  -9  11   1       65.14       58.73      5.02 o
  -8  11   1       85.87       82.72      5.44 o
  -7  11   1      234.11      211.27      8.43 o
  -6  11   1       88.65       76.50      2.48 o
  -5  11   1      480.34      505.61      9.62 o
  -4  11   1        0.02        3.18      1.52 o
  -3  11   1      115.50      128.19      2.79 o
  -2  11   1        4.14        5.38      0.75 o
  -1  11   1       47.90       48.50      1.44 o
   0  11   1      196.74      186.38      2.71 o
   1  11   1       34.90       40.77      0.97 o
   2  11   1        0.00        0.92      0.81 o
   3  11   1      186.83      173.96      3.58 o
   4  11   1      156.79      151.56      4.11 o
   5  11   1      896.70      942.75     16.47 o
   6  11   1      162.39      149.75      4.56 o
   7  11   1        0.19        2.22      1.78 o
   8  11   1       48.33       36.63      4.84 o
  -8  12   1        7.68        4.95      2.32 o
  -7  12   1       37.05       37.72      4.17 o
  -6  12   1      633.54      690.90     13.46 o
  -5  12   1       79.14       78.97      2.52 o
  -4  12   1      150.17      139.85      3.61 o
  -3  12   1      111.52      107.13      3.12 o
  -2  12   1       99.66      117.33      3.07 o
  -1  12   1      141.67      137.75      2.83 o
   0  12   1      291.48      276.03      3.52 o
   1  12   1       96.95      103.98      2.00 o
   2  12   1      305.89      302.77      5.76 o
   3  12   1       10.19       11.06      1.19 o
   4  12   1      514.87      516.17     10.01 o
   5  12   1      137.78      147.57      4.03 o
   6  12   1        0.92       -0.21      0.86 o
   7  12   1        4.88        5.95      2.25 o
   8  12   1        2.84        4.47      2.45 o
  -8  13   1       13.02       10.47      4.12 o
  -7  13   1        0.23        2.01      2.21 o
  -6  13   1       73.48       81.72      3.97 o
  -5  13   1       53.58       60.96      2.56 o
  -4  13   1      802.20      801.46     14.72 o
  -3  13   1      794.02      876.12     15.21 o
  -2  13   1      175.44      203.62      4.56 o
  -1  13   1        5.57        5.39      0.68 o
   0  13   1      332.47      336.36      4.91 o
   1  13   1        9.51       11.04      1.12 o
   2  13   1        0.48       -0.02      0.80 o
   3  13   1      598.19      625.27     12.00 o
   4  13   1      133.02      124.74      3.54 o
   5  13   1      109.37      110.27      3.85 o
   6  13   1        4.59        0.86      2.60 o
   7  13   1      243.66      232.09     11.76 o
   8  13   1        3.07       13.15      4.99 o
  -8  14   1       21.87       13.53      3.40 o
  -7  14   1      172.03      136.95     11.43 o
  -6  14   1       19.13       13.02      2.26 o
  -5  14   1       31.67       43.67      2.09 o
  -4  14   1      132.34      131.33      3.48 o
  -3  14   1       45.97       45.08      1.79 o
  -2  14   1      403.33      418.99      8.40 o
  -1  14   1      111.07      117.43      2.91 o
   0  14   1      167.30      175.58      3.06 o
   1  14   1        6.25        9.48      1.09 o
   2  14   1       18.71       18.62      1.38 o
   3  14   1       34.88       25.07      2.12 o
   4  14   1       62.23       60.97      2.78 o
   5  14   1        0.58        0.99      1.72 o
   6  14   1      385.32      350.15      9.76 o
   7  14   1       52.60       47.06      3.87 o
  -7  15   1       61.74       54.36      4.26 o
  -6  15   1        1.63        2.41      2.38 o
  -5  15   1        0.58       -0.61      1.27 o
  -4  15   1       34.02       36.53      2.01 o
  -3  15   1        0.44        1.18      1.03 o
  -2  15   1      233.87      233.17      5.00 o
  -1  15   1        3.01        3.29      0.59 o
   0  15   1       41.67       37.74      1.67 o
   1  15   1      188.34      188.00      4.87 o
   2  15   1       37.79       31.80      1.76 o
   3  15   1       26.72       28.40      1.69 o
   4  15   1        0.04        1.44      1.10 o
   5  15   1       26.28       22.02      3.00 o
   6  15   1       11.20        6.27      2.22 o
   7  15   1      529.79      584.72     23.92 o
  -7  16   1       15.01       18.65      3.77 o
  -6  16   1        6.58        3.80      3.79 o
  -5  16   1       15.77       17.20      2.14 o
  -4  16   1      222.20      240.74      7.22 o
  -3  16   1       15.98       12.42      1.90 o
  -2  16   1      707.69      725.73     15.57 o
  -1  16   1        7.85        6.30      0.96 o
   0  16   1      333.82      339.03      6.35 o
   1  16   1      158.22      168.06      4.01 o
   2  16   1      196.02      188.06      5.01 o
   3  16   1        1.24        1.31      1.30 o
   4  16   1       76.38       75.10      5.23 o
   5  16   1      264.70      291.93     11.55 o
   6  16   1      157.31      167.13      7.42 o
  -7  17   1      107.22      123.63      6.61 o
  -6  17   1       19.12       21.14      3.79 o
  -5  17   1       94.59       89.69      5.21 o
  -4  17   1        1.64        1.80      1.38 o
  -3  17   1       95.36       85.21      3.32 o
  -2  17   1       88.73       99.68      2.92 o
  -1  17   1       10.10       10.80      0.91 o
   0  17   1      240.87      260.83      5.04 o
   1  17   1        0.66        0.44      0.92 o
   2  17   1        0.01        0.59      1.07 o
   3  17   1       84.62       78.78      3.20 o
   4  17   1        1.13        1.62      1.40 o
   5  17   1       50.38       55.42      3.62 o
   6  17   1        0.37       -0.44      2.82 o
  -6  18   1        7.00        7.51      4.83 o
  -5  18   1        9.55        9.00      1.97 o
  -4  18   1        0.53        2.23      1.73 o
  -3  18   1       41.83       38.29      2.64 o
  -2  18   1       19.09       18.68      1.83 o
  -1  18   1       12.20       11.26      1.02 o
   0  18   1       38.92       37.72      1.46 o
   1  18   1      148.79      146.81      4.38 o
   2  18   1        7.25        7.67      1.24 o
   3  18   1        1.38        2.17      1.38 o
   4  18   1        0.11        1.87      1.72 o
   5  18   1        1.63        2.92      1.96 o
   6  18   1       61.81       62.25      7.39 o
  -6  19   1       48.99       62.45      7.54 o
  -5  19   1      142.84      144.68     11.72 o
  -4  19   1       54.75       45.47      3.00 o
  -3  19   1        3.78        5.52      1.42 o
  -2  19   1       35.95       37.87      2.24 o
  -1  19   1      120.33      122.33      3.62 o
   0  19   1      220.70      245.62      5.98 o
   1  19   1        7.58        9.44      1.28 o
   2  19   1      118.89      132.44      5.02 o
   3  19   1      288.14      298.65      8.85 o
   4  19   1        2.43        1.96      3.20 o
   5  19   1        0.01       -0.36      2.53 o
  -5  20   1       99.02       91.44      7.02 o
  -4  20   1        8.82        7.03      2.56 o
  -3  20   1        5.23        5.46      2.18 o
  -2  20   1       16.00        8.93      2.00 o
  -1  20   1       21.07       22.14      1.84 o
   0  20   1        0.26       -1.97      1.97 o
   1  20   1      202.90      236.94      7.09 o
   2  20   1        0.42       -1.56      1.56 o
   3  20   1        8.93       12.97      2.96 o
   4  20   1       11.60        6.39      3.73 o
  -4  21   1      111.21      100.93      6.17 o
  -3  21   1       42.99       50.97      4.86 o
  -2  21   1        0.88        4.26      1.80 o
  -1  21   1       12.36       13.09      2.02 o
   0  21   1      616.15      690.65     21.43 o
   1  21   1        2.75        5.82      2.01 o
   2  21   1        2.00        4.41      1.89 o
   3  21   1        0.91        0.24      2.98 o
  -3  22   1        7.18        5.77      2.36 o
  -2  22   1        5.08        5.80      2.16 o
  -1  22   1        3.06        5.33      2.02 o
   0  22   1        6.79        8.36      2.47 o
   1  22   1       67.08       75.81      4.63 o
   2  22   1       15.00        8.01      3.21 o
 -10   0   2      211.79      224.33     11.54 o
  -9   0   2       24.64       40.89      6.57 o
  -8   0   2      400.94      371.94     10.30 o
  -7   0   2      180.39      147.52      5.15 o
  -6   0   2       33.93       33.21      3.22 o
  -5   0   2        0.80        1.12      1.10 o
  -4   0   2     4318.39     4989.93     86.41 o
  -3   0   2      156.32      152.67      3.04 o
  -2   0   2      481.31      444.23      5.83 o
  -1   0   2    10207.44     2172.65    150.73 o
   0   0   2     7024.82     4536.67    402.97 o
   1   0   2     2681.70     2646.47     30.61 o
   2   0   2       24.45       21.82      0.95 o
   3   0   2     1040.58     1049.04     11.81 o
   4   0   2       17.25       16.50      1.23 o
   5   0   2     1487.60     1580.24     21.68 o
   6   0   2       73.33       64.61      3.00 o
   7   0   2        2.70        2.95      2.20 o
   8   0   2       64.14       69.50      9.32 o
   9   0   2       10.23       -2.71      4.37 o
 -10   1   2        2.75        8.54      3.10 o
  -9   1   2      350.21      351.48      9.96 o
  -8   1   2       28.50       27.69      1.88 o
  -7   1   2        2.20        4.50      1.03 o
  -6   1   2      161.50      179.63      2.98 o
  -5   1   2      370.87      360.33      4.45 o
  -4   1   2      120.03      117.21      2.14 o
  -3   1   2      111.95       95.91      1.52 o
  -2   1   2     1645.54     1624.76     15.07 o
  -1   1   2      508.84      444.68      9.85 o
   0   1   2       18.50       12.47      0.54 o
   1   1   2      778.84      746.90      6.48 o
   2   1   2       55.71       42.38      0.93 o
   3   1   2      725.80      733.40      8.44 o
   4   1   2       25.83       33.12      1.06 o
   5   1   2      422.94      443.39      5.89 o
   6   1   2       41.02       40.66      1.42 o
   7   1   2        2.47        4.70      1.15 o
   8   1   2        1.74       -1.53      2.40 o
   9   1   2        2.46        1.74      4.07 o
 -10   2   2        0.79        1.17      3.26 o
  -9   2   2       90.49      100.76      4.43 o
  -8   2   2       35.01       34.44      2.02 o
  -7   2   2      277.47      277.18      4.70 o
  -6   2   2      440.50      454.32      6.42 o
  -5   2   2       72.94       86.71      1.86 o
  -4   2   2       55.25       63.21      1.49 o
  -3   2   2       25.43       23.59      0.93 o
  -2   2   2      178.84      145.23      1.83 o
  -1   2   2      406.37      340.86      4.84 o
   0   2   2     1152.13     1038.75     22.99 o
   1   2   2      441.33      450.10      4.12 o
   2   2   2      332.23      319.13      3.38 o
   3   2   2      542.68      550.50      5.36 o
   4   2   2      646.52      674.24      7.30 o
   5   2   2      565.03      606.23      7.85 o
   6   2   2      101.94      110.45      3.09 o
   7   2   2        3.97        3.01      1.17 o
   8   2   2       40.25       34.18      3.76 o
   9   2   2        1.24        1.67      3.97 o
 -10   3   2       71.47       70.63      5.21 o
  -9   3   2        8.03        3.76      2.21 o
  -8   3   2      115.16      130.06      5.10 o
  -7   3   2       49.61       48.54      1.78 o
  -6   3   2       13.30       11.95      1.02 o
  -5   3   2      123.46      138.59      2.36 o
  -4   3   2        1.17        2.64      0.73 o
  -3   3   2      804.23      804.92      7.47 o
  -2   3   2      161.21      145.83      2.50 o
  -1   3   2     2037.34     1953.22     19.07 o
   1   3   2     5899.97     6994.05     66.05 o
   2   3   2      626.32      659.93      6.41 o
   3   3   2       54.24       63.84      1.46 o
   4   3   2      244.77      259.94      4.82 o
   5   3   2        7.09        5.95      0.93 o
   6   3   2       22.60       21.57      1.32 o
   7   3   2      176.92      172.74      3.93 o
   8   3   2       54.23       62.75      3.40 o
   9   3   2        9.18        9.91      3.06 o
 -10   4   2        0.50       -1.70      3.86 o
  -9   4   2       26.62       25.63      2.68 o
  -8   4   2      147.13      147.94      3.80 o
  -7   4   2       79.04       70.66      2.29 o
  -6   4   2      299.42      304.75      4.53 o
  -5   4   2       97.21      100.63      1.91 o
  -4   4   2       30.24       27.74      1.26 o
  -3   4   2      182.77      175.78      2.68 o
  -2   4   2      318.98      293.95      3.49 o
  -1   4   2     2908.06     2846.36     33.19 o
   0   4   2     5006.34     5639.77     64.94 o
   1   4   2      150.69      136.49      1.74 o
   2   4   2     1039.00     1032.06      9.60 o
   3   4   2       17.48       14.56      0.77 o
   4   4   2       14.68       14.06      1.02 o
   5   4   2        6.49        8.36      0.96 o
   6   4   2      176.67      171.17      3.53 o
   7   4   2        3.71        2.48      1.37 o
   8   4   2      108.55      117.64      6.61 o
   9   4   2        6.21        4.21      3.70 o
 -10   5   2        5.15        3.40      3.90 o
  -9   5   2        0.60        1.04      2.19 o
  -8   5   2       14.73        8.18      2.23 o
  -7   5   2       28.88       28.65      1.67 o
  -6   5   2       25.34       26.00      1.49 o
  -5   5   2       93.36      101.22      1.85 o
  -4   5   2        6.11        6.23      0.71 o
  -3   5   2      499.39      501.73      5.32 o
  -2   5   2       14.42       13.54      0.71 o
  -1   5   2        0.39        0.48      0.40 o
   0   5   2     1470.67     1431.03     14.37 o
   1   5   2     1232.57     1251.99     10.19 o
   2   5   2      101.94      108.10      1.62 o
   3   5   2       52.02       53.62      1.15 o
   4   5   2       77.82       72.69      1.44 o
   5   5   2      362.33      349.37      5.15 o
   6   5   2       20.80       19.29      1.36 o
   7   5   2       33.40       33.57      2.53 o
   8   5   2      103.98       88.71      4.80 o
   9   5   2        3.50        4.83      4.50 o
 -10   6   2        0.16        0.86      2.90 o
  -9   6   2        9.56        8.80      2.10 o
  -8   6   2      211.00      200.32      6.69 o
  -7   6   2        2.10       -0.20      1.05 o
  -6   6   2        9.64        9.28      0.91 o
  -5   6   2       64.97       53.33      1.85 o
  -4   6   2        3.84        2.22      0.71 o
  -3   6   2       47.53       53.97      1.50 o
  -2   6   2       86.08       86.95      1.46 o
  -1   6   2       35.41       32.80      0.85 o
   0   6   2     2355.36     2446.87     28.40 o
   1   6   2      889.14      916.83      8.74 o
   2   6   2     1131.54     1133.04      9.53 o
   3   6   2      162.16      175.50      2.55 o
   4   6   2       72.33       81.23      1.97 o
   5   6   2       48.46       49.79      1.96 o
   6   6   2      230.33      204.76      4.34 o
   7   6   2      196.54      189.46      5.26 o
   8   6   2        0.01        0.18      2.85 o
   9   6   2        0.05       -1.95      3.61 o
 -10   7   2        1.09        1.55      3.63 o
  -9   7   2        9.93        7.93      1.91 o
  -8   7   2      541.37      536.24     14.14 o
  -7   7   2        7.49        7.99      1.12 o
  -6   7   2       27.30       24.39      1.33 o
  -5   7   2      354.38      329.47      4.62 o
  -4   7   2     1353.76     1409.20     15.64 o
  -3   7   2        0.01        1.06      0.70 o
  -2   7   2      123.07      130.25      1.93 o
  -1   7   2      168.93      152.95      2.23 o
   0   7   2       48.91       52.16      1.06 o
   1   7   2       13.43       17.77      0.65 o
   2   7   2     1625.23     1798.47     14.42 o
   3   7   2       23.88       20.84      1.32 o
   4   7   2      690.92      695.41      7.99 o
   5   7   2        5.54        6.98      1.09 o
   6   7   2      171.13      171.84      4.65 o
   7   7   2        6.91        2.95      1.57 o
   8   7   2        3.39       -1.38      3.15 o
 -10   8   2        4.51        2.27      4.30 o
  -9   8   2        2.04        4.66      2.57 o
  -8   8   2       39.95       40.75      3.26 o
  -7   8   2      326.78      336.54      6.82 o
  -6   8   2      321.65      318.62      5.86 o
  -5   8   2     1044.56     1057.90     12.97 o
  -4   8   2      174.26      173.06      3.12 o
  -3   8   2      985.22     1028.21      9.70 o
  -2   8   2      374.37      389.76      5.75 o
  -1   8   2      138.15      120.67      1.82 o
   0   8   2       46.33       44.29      0.91 o
   1   8   2       32.30       33.67      0.96 o
   2   8   2      149.29      135.23      2.03 o
   3   8   2      886.22      857.92      9.06 o
   4   8   2       42.67       48.37      1.35 o
   5   8   2       42.47       39.84      1.72 o
   6   8   2       28.17       25.58      1.38 o
   7   8   2       12.71       11.49      2.49 o
   8   8   2       38.45       29.80      4.12 o
  -9   9   2       16.55       17.98      5.20 o
  -8   9   2       24.99       18.71      2.03 o
  -7   9   2        0.03       -1.13      1.13 o
  -6   9   2      352.81      345.35      5.71 o
  -5   9   2      168.07      171.57      3.57 o
  -4   9   2       74.04       77.73      1.99 o
  -3   9   2      239.60      259.92      3.45 o
  -2   9   2       18.16       21.86      0.94 o
  -1   9   2      163.92      168.58      2.33 o
   0   9   2       28.80       38.86      1.15 o
   1   9   2     1174.21     1156.72      9.04 o
   2   9   2        2.65        1.88      0.62 o
   3   9   2       10.96       15.56      0.65 o
   4   9   2       94.01       93.93      2.27 o
   5   9   2       19.65       16.15      1.18 o
   6   9   2       66.93       63.56      3.62 o
   7   9   2        1.41        1.37      1.47 o
   8   9   2       63.67       66.97      4.88 o
  -9  10   2        4.24        4.68      2.76 o
  -8  10   2        0.77        0.90      1.19 o
  -7  10   2       18.21       19.38      3.85 o
  -6  10   2       55.79       50.84      1.80 o
  -5  10   2      772.81      805.54     10.39 o
  -4  10   2       20.90       17.72      0.77 o
  -3  10   2      314.28      312.22      4.50 o
  -2  10   2        0.43        1.96      0.70 o
  -1  10   2      787.41      839.85      8.76 o
   0  10   2      784.35      836.60      7.93 o
   1  10   2      161.05      165.85      2.21 o
   2  10   2        0.52        0.52      0.47 o
   3  10   2       21.60       18.77      1.18 o
   4  10   2        4.83       10.73      1.42 o
   5  10   2       79.73       71.94      1.97 o
   6  10   2       21.06       22.54      1.72 o
   7  10   2        7.57        7.85      2.25 o
   8  10   2        0.90       -2.73      2.73 o
  -9  11   2       36.86       34.72      3.51 o
  -8  11   2        2.74        0.05      2.69 o
  -7  11   2       99.66      109.03      5.24 o
  -6  11   2       26.23       24.17      1.76 o
  -5  11   2        2.08        5.26      0.80 o
  -4  11   2       34.96       31.62      1.45 o
  -3  11   2       33.15       35.93      1.59 o
  -2  11   2      331.24      315.93      4.60 o
  -1  11   2       43.53       42.48      1.31 o
   0  11   2       53.79       57.92      1.89 o
   1  11   2       14.33       16.81      0.65 o
   2  11   2       23.17       28.91      1.79 o
   3  11   2       46.51       50.00      1.60 o
   4  11   2       13.75       16.17      1.06 o
   5  11   2      174.85      174.10      3.59 o
   6  11   2       47.48       44.85      2.33 o
   7  11   2       43.09       48.28      4.28 o
   8  11   2       29.06       21.01      3.16 o
  -9  12   2       24.08       26.73      4.83 o
  -8  12   2       52.98       49.22      5.03 o
  -7  12   2       55.33       55.95      2.50 o
  -6  12   2      228.08      218.80      4.41 o
  -5  12   2      407.56      416.35      7.55 o
  -4  12   2        5.16        3.22      1.44 o
  -3  12   2       17.38       16.96      1.34 o
  -2  12   2      327.89      309.55      4.89 o
  -1  12   2      274.36      269.96      3.71 o
   0  12   2        0.00        1.07      0.57 o
   1  12   2        8.94       10.16      0.68 o
   2  12   2        5.73        9.03      0.90 o
   3  12   2      114.78      111.72      3.58 o
   4  12   2       19.25       23.33      1.50 o
   5  12   2       74.14       75.82      2.64 o
   6  12   2       63.43       59.93      2.50 o
   7  12   2       28.79       32.98      3.34 o
  -8  13   2        3.49        7.59      2.63 o
  -7  13   2       58.55       61.26      4.18 o
  -6  13   2        0.09       -1.84      1.84 o
  -5  13   2      361.13      353.75      6.81 o
  -4  13   2        3.64        5.67      1.26 o
  -3  13   2      770.84      805.50     15.17 o
  -2  13   2        4.94        4.75      0.74 o
  -1  13   2        3.11        2.45      0.59 o
   0  13   2      125.89      121.59      3.24 o
   1  13   2       37.66       37.78      1.16 o
   2  13   2       37.94       34.57      1.49 o
   3  13   2      177.59      183.87      4.10 o
   4  13   2       83.08       79.33      2.85 o
   5  13   2       20.73       23.17      2.27 o
   6  13   2       13.12       17.26      4.63 o
   7  13   2      190.51      186.45      9.35 o
  -8  14   2       11.99        9.81      2.71 o
  -7  14   2       63.40       62.52      4.43 o
  -6  14   2      169.25      207.02      6.74 o
  -5  14   2      101.79       93.37      3.34 o
  -4  14   2        7.20        5.32      2.06 o
  -3  14   2        1.51        0.14      0.87 o
  -2  14   2       31.96       30.44      1.50 o
  -1  14   2      183.71      192.56      3.33 o
   0  14   2       35.53       32.13      1.19 o
   1  14   2        1.38        1.46      0.37 o
   2  14   2        3.12        4.31      0.89 o
   3  14   2      105.11       96.89      3.21 o
   4  14   2        0.71        1.47      1.30 o
   5  14   2       20.53       22.66      2.10 o
   6  14   2      313.96      344.84     12.52 o
   7  14   2       79.61      101.02      6.65 o
  -8  15   2        3.87        6.53      2.77 o
  -7  15   2       14.93       14.16      3.39 o
  -6  15   2       21.59       22.14      2.17 o
  -5  15   2       46.63       39.13      2.34 o
  -4  15   2        0.21        2.03      1.14 o
  -3  15   2       23.70       22.11      2.09 o
  -2  15   2       60.31       57.57      2.23 o
  -1  15   2        0.68        1.16      0.67 o
   0  15   2        2.68        4.36      0.78 o
   1  15   2        0.23        0.88      1.07 o
   2  15   2      182.23      194.45      4.65 o
   3  15   2      194.79      184.76      5.59 o
   4  15   2       80.33       84.27      3.68 o
   5  15   2      106.63      106.67      5.46 o
   6  15   2        0.07       -4.78      4.78 o
  -7  16   2       31.26       26.07      3.09 o
  -6  16   2       50.81       47.69      3.59 o
  -5  16   2        8.09        6.10      1.63 o
  -4  16   2       43.83       39.51      2.22 o
  -3  16   2       52.32       47.53      2.83 o
  -2  16   2        0.65       -0.06      1.01 o
  -1  16   2      471.80      514.88      8.47 o
   0  16   2        1.93        2.84      0.69 o
   1  16   2      315.83      335.06      7.49 o
   2  16   2       18.41       16.02      1.40 o
   3  16   2        9.92        7.86      1.47 o
   4  16   2        6.46        7.69      1.97 o
   5  16   2        6.67       18.21      3.23 o
   6  16   2       28.55       25.36      6.02 o
  -7  17   2        0.55        0.33      2.34 o
  -6  17   2        5.55        3.91      3.63 o
  -5  17   2       17.37       10.28      2.16 o
  -4  17   2      119.97      114.57      5.31 o
  -3  17   2      212.60      219.31      5.51 o
  -2  17   2        8.54        7.46      1.46 o
  -1  17   2      726.04      791.22     15.10 o
   0  17   2      218.86      212.21      4.56 o
   1  17   2       26.51       31.28      1.67 o
   2  17   2       59.51       63.52      2.58 o
   3  17   2       14.56       11.95      1.70 o
   4  17   2       65.51       55.87      4.30 o
   5  17   2       49.93       44.75      4.06 o
   6  17   2        4.27        7.48      4.32 o
  -6  18   2        4.90        7.73      2.43 o
  -5  18   2        0.15       -1.19      2.91 o
  -4  18   2       81.83       80.60      2.95 o
  -3  18   2      197.99      213.23      5.21 o
  -2  18   2       49.08       54.13      2.55 o
  -1  18   2      269.86      298.30      5.59 o
   0  18   2      300.18      325.65      7.18 o
   1  18   2       11.68       12.21      1.55 o
   2  18   2        7.29        8.55      2.05 o
   3  18   2       38.70       35.39      2.47 o
   4  18   2       47.82       43.95      3.45 o
   5  18   2        2.31       -0.84      2.54 o
  -6  19   2        0.40        3.47      2.96 o
  -5  19   2        5.88        3.66      3.70 o
  -4  19   2        5.71        4.71      1.73 o
  -3  19   2       70.62       80.04      4.09 o
  -2  19   2        4.45        3.77      1.10 o
  -1  19   2       16.40       16.30      1.48 o
   0  19   2      103.28      111.74      3.60 o
   1  19   2       17.17       18.53      1.71 o
   2  19   2       35.15       31.71      2.56 o
   3  19   2        3.37        2.41      1.79 o
   4  19   2       31.75       40.96      5.79 o
  -5  20   2       66.16       54.98      4.95 o
  -4  20   2        1.39        2.16      2.59 o
  -3  20   2       14.90       11.34      2.07 o
  -2  20   2       21.47       15.69      2.73 o
  -1  20   2       16.13       14.40      1.98 o
   0  20   2       65.89       79.67      6.62 o
   1  20   2       43.59       46.24      2.84 o
   2  20   2       14.85        9.47      2.21 o
   3  20   2        2.96        5.81      2.23 o
   4  20   2       89.24       87.37      9.33 o
  -4  21   2        1.64        3.51      1.91 o
  -3  21   2       36.91       38.36      3.08 o
  -2  21   2        2.03        2.96      2.16 o
  -1  21   2       10.66       13.27      2.21 o
   0  21   2       26.72       29.90      2.63 o
   1  21   2       11.73        8.62      1.96 o
   2  21   2       22.63       22.07      2.76 o
   3  21   2        0.78       -0.04      2.58 o
  -3  22   2      124.98      129.16      6.86 o
  -2  22   2       20.30       21.45      2.65 o
  -1  22   2       31.20       30.33      2.69 o
   0  22   2       23.02       22.91      2.49 o
   1  22   2        1.29       -1.31      2.02 o
   2  22   2        2.93       -1.77      1.77 o
 -10   1   3       98.86      114.21      5.09 o
  -9   1   3        6.49        4.27      1.92 o
  -8   1   3      212.04      186.61      4.12 o
  -7   1   3      356.16      358.30      5.76 o
  -6   1   3      736.97      765.12     11.54 o
  -5   1   3       18.19       21.16      1.18 o
  -4   1   3      307.14      281.61      3.64 o
  -3   1   3        5.80        3.90      0.59 o
  -2   1   3     3217.98     3340.92     31.71 o
  -1   1   3      803.78      769.52      7.65 o
   0   1   3      716.54      634.63      7.18 o
   1   1   3      641.51      607.12      6.03 o
   2   1   3      153.54      151.81      1.95 o
   3   1   3       83.38       88.47      1.92 o
   4   1   3      345.84      374.23      4.30 o
   5   1   3        3.39        5.08      0.86 o
   6   1   3      441.95      457.09      7.21 o
   7   1   3       36.87       34.57      2.71 o
   8   1   3      116.69      125.57      6.62 o
   9   1   3        0.83        0.88      4.67 o
 -10   2   3       46.62       48.01      3.76 o
  -9   2   3       31.17       33.43      3.92 o
  -8   2   3       42.38       39.40      1.83 o
  -7   2   3       33.85       44.32      2.23 o
  -6   2   3        0.53        2.95      1.00 o
  -5   2   3       63.07       56.17      1.58 o
  -4   2   3     1745.06     1922.02     17.95 o
  -3   2   3      581.62      533.83      4.81 o
  -2   2   3      880.91      814.18      6.81 o
  -1   2   3      295.63      277.12      3.45 o
   0   2   3     3234.76     3513.16     34.19 o
   1   2   3      165.77      144.58      1.76 o
   2   2   3       34.88       32.22      0.88 o
   3   2   3       25.09       36.37      1.11 o
   4   2   3     1312.30     1408.43     14.82 o
   5   2   3      175.95      160.91      2.98 o
   6   2   3      232.98      228.42      4.35 o
   7   2   3      130.00      132.31      3.91 o
   8   2   3       10.42        7.33      4.75 o
 -10   3   3        0.83        1.35      2.57 o
  -9   3   3        8.07        7.52      1.94 o
  -8   3   3       37.46       30.78      1.69 o
  -7   3   3      207.92      213.14      4.24 o
  -6   3   3      148.81      145.68      2.95 o
  -5   3   3      684.19      727.32      9.10 o
  -4   3   3      269.59      292.52      3.48 o
  -3   3   3     1815.41     1864.09     18.65 o
  -2   3   3       49.40       54.27      0.86 o
  -1   3   3     1298.04     1259.85     16.25 o
   1   3   3      371.32      342.68      3.54 o
   2   3   3      630.50      654.62      6.68 o
   3   3   3       95.94      108.75      1.92 o
   4   3   3      315.43      321.10      4.36 o
   5   3   3      301.17      301.26      4.53 o
   6   3   3      496.16      517.85      7.69 o
   7   3   3      367.58      397.98      7.74 o
   8   3   3        2.19        0.66      4.67 o
 -10   4   3        2.00        0.99      2.59 o
  -9   4   3        0.56        1.07      2.10 o
  -8   4   3       10.16        8.45      1.28 o
  -7   4   3      111.25      102.61      2.39 o
  -6   4   3      158.62      171.44      3.13 o
  -5   4   3       12.47       16.42      1.61 o
  -4   4   3       44.33       58.57      1.70 o
  -3   4   3      349.84      380.49      4.37 o
  -2   4   3       20.11       21.91      0.66 o
  -1   4   3        5.87        4.90      0.46 o
   0   4   3      572.63      536.19      5.31 o
   1   4   3      110.09      106.21      1.48 o
   2   4   3       41.23       41.13      0.92 o
   3   4   3      417.72      446.87      4.26 o
   4   4   3      136.20      132.14      2.26 o
   5   4   3       78.98       88.24      2.16 o
   6   4   3        9.28       10.08      1.03 o
   7   4   3       98.36       98.91      4.02 o
   8   4   3        0.01       -2.33      4.62 o
 -10   5   3        1.78        8.22      3.29 o
  -9   5   3        0.00        1.14      1.63 o
  -8   5   3      131.42      134.24      3.77 o
  -7   5   3      369.44      352.90      6.83 o
  -6   5   3        1.85        2.19      0.92 o
  -5   5   3       26.87       20.81      1.21 o
  -4   5   3      370.60      392.25      5.15 o
  -3   5   3      985.03      978.23     10.15 o
  -2   5   3     1317.64     1337.49     12.25 o
  -1   5   3      158.87      150.02      1.95 o
   0   5   3      852.87      782.29      8.03 o
   1   5   3       32.98       27.64      0.72 o
   2   5   3     1740.01     1846.98     16.89 o
   3   5   3        0.80        3.66      1.00 o
   4   5   3      822.71      870.10     10.55 o
   5   5   3      258.69      267.58      4.66 o
   6   5   3       44.60       45.79      1.76 o
   7   5   3        0.24       -1.56      1.56 o
   8   5   3        0.63        1.42      3.93 o
 -10   6   3        1.17        0.12      2.56 o
  -9   6   3       13.66       14.34      2.34 o
  -8   6   3       16.12       12.64      2.09 o
  -7   6   3        8.93       11.39      1.32 o
  -6   6   3       53.00       53.83      2.04 o
  -5   6   3      468.56      486.17      6.59 o
  -4   6   3      106.14       96.33      2.12 o
  -3   6   3        1.61        1.57      0.58 o
  -2   6   3     1023.05     1101.13     11.40 o
  -1   6   3      408.24      366.10      4.37 o
   0   6   3      861.01      860.49      7.81 o
   1   6   3     1162.69     1243.16     11.10 o
   2   6   3      261.20      245.96      3.12 o
   3   6   3      535.79      562.39      6.24 o
   4   6   3      199.65      210.41      3.68 o
   5   6   3       28.93       30.73      1.46 o
   6   6   3      141.96      133.18      2.77 o
   7   6   3       47.44       46.22      2.70 o
   8   6   3        1.81        1.65      2.81 o
 -10   7   3       25.40       20.59      4.32 o
  -9   7   3       57.06       62.83      5.22 o
  -8   7   3       20.98       11.53      2.76 o
  -7   7   3      169.10      161.80      3.75 o
  -6   7   3      219.61      204.96      4.45 o
  -5   7   3       50.12       50.26      1.96 o
  -4   7   3        0.86        0.49      0.65 o
  -3   7   3     1359.91     1432.94     13.66 o
  -2   7   3      551.78      550.64      5.70 o
  -1   7   3       18.56       13.50      0.80 o
   0   7   3      164.38      153.84      2.04 o
   1   7   3      576.89      595.79      6.04 o
   2   7   3      599.89      614.05      6.41 o
   3   7   3       55.50       51.52      1.49 o
   4   7   3       40.55       41.43      1.47 o
   5   7   3        4.37        5.00      1.08 o
   6   7   3       49.67       54.71      2.93 o
   7   7   3      162.27      168.44      5.65 o
   8   7   3        0.87        5.02      3.19 o
 -10   8   3        7.74        7.68      3.36 o
  -9   8   3       87.20       86.69      9.86 o
  -8   8   3       77.54       83.49      4.06 o
  -7   8   3      336.56      337.72      6.98 o
  -6   8   3      328.34      333.65      5.93 o
  -5   8   3      170.74      162.97      3.29 o
  -4   8   3      272.02      269.96      3.71 o
  -3   8   3      742.66      762.39      7.69 o
  -2   8   3      471.87      449.31      5.16 o
  -1   8   3     1518.16     1563.55     14.06 o
   0   8   3     1359.54     1404.81     11.89 o
   1   8   3        9.15        9.12      0.71 o
   2   8   3       83.45       81.99      1.66 o
   3   8   3        0.44        1.73      0.59 o
   4   8   3      271.27      274.82      4.49 o
   5   8   3       15.33       16.58      1.15 o
   6   8   3       21.81       16.07      1.66 o
   7   8   3        0.33        3.25      1.43 o
   8   8   3       90.69       87.45      6.33 o
  -9   9   3       58.37       62.09      6.41 o
  -8   9   3       56.94       58.39      4.58 o
  -7   9   3        0.89       -0.28      0.97 o
  -6   9   3      564.44      565.91      9.71 o
  -5   9   3      970.22      991.32     14.71 o
  -4   9   3      383.72      374.33      5.46 o
  -3   9   3        0.06       -0.12      0.76 o
  -2   9   3      456.33      472.55      5.22 o
  -1   9   3      325.49      323.07      3.98 o
   0   9   3      139.85      143.68      1.85 o
   1   9   3       95.26      102.15      1.70 o
   2   9   3       70.51       70.17      1.97 o
   3   9   3      131.35      132.15      2.36 o
   4   9   3      326.48      297.25      5.06 o
   5   9   3       17.37       18.50      1.09 o
   6   9   3        1.37        3.12      1.13 o
   7   9   3        0.76        2.21      2.85 o
   8   9   3       10.06        5.07      2.90 o
  -9  10   3       13.66        3.85      5.27 o
  -8  10   3       13.43       16.39      2.18 o
  -7  10   3       79.17       65.57      2.86 o
  -6  10   3       30.41       36.08      1.67 o
  -5  10   3      117.90      112.73      2.73 o
  -4  10   3      218.66      215.08      3.88 o
  -3  10   3        5.33        8.69      1.08 o
  -2  10   3       85.22       89.62      1.63 o
  -1  10   3      341.14      335.51      4.12 o
   0  10   3      381.23      380.49      4.87 o
   1  10   3        1.26        1.64      0.57 o
   2  10   3        0.42        0.77      0.70 o
   3  10   3        1.25       -0.04      0.65 o
   4  10   3      166.21      160.20      3.46 o
   5  10   3        0.89       -1.36      1.36 o
   6  10   3       97.08       98.12      3.49 o
   7  10   3       32.26       33.45      3.43 o
  -9  11   3       27.40       28.20      3.63 o
  -8  11   3       33.14       36.05      3.47 o
  -7  11   3        1.66        0.21      1.10 o
  -6  11   3      135.51      143.04      2.95 o
  -5  11   3       49.13       48.47      2.03 o
  -4  11   3      368.07      347.70      5.86 o
  -3  11   3        0.78        0.55      0.80 o
  -2  11   3       13.49       11.03      0.91 o
  -1  11   3      223.72      229.62      3.33 o
   0  11   3      268.43      271.75      3.50 o
   1  11   3       57.74       61.94      1.45 o
   2  11   3       11.97       13.48      0.81 o
   3  11   3        5.92        6.31      0.73 o
   4  11   3       62.66       55.76      1.98 o
   5  11   3       35.50       32.30      1.55 o
   6  11   3        0.03       -0.96      1.15 o
   7  11   3        5.20        9.75      2.68 o
  -9  12   3        8.85       11.96      2.82 o
  -8  12   3        0.21        1.49      1.49 o
  -7  12   3       16.18       13.21      1.67 o
  -6  12   3      326.60      324.64      6.41 o
  -5  12   3      264.94      278.74      4.93 o
  -4  12   3       75.30       69.48      1.81 o
  -3  12   3      398.85      401.02      6.11 o
  -2  12   3      592.82      609.23      7.42 o
  -1  12   3       22.88       22.13      1.02 o
   0  12   3       38.11       42.05      1.75 o
   1  12   3       45.24       45.88      1.38 o
   2  12   3      138.51      146.16      2.90 o
   3  12   3       37.39       31.91      1.09 o
   4  12   3       11.00       11.13      1.89 o
   5  12   3       64.77       70.73      3.97 o
   6  12   3        1.41        0.81      1.97 o
   7  12   3        0.24        1.13      2.09 o
  -8  13   3       45.44       56.15      8.31 o
  -7  13   3      140.77      161.42      6.48 o
  -6  13   3      183.38      201.33      4.78 o
  -5  13   3       92.22       86.36      2.34 o
  -4  13   3       37.58       38.98      1.68 o
  -3  13   3       14.55       17.48      1.36 o
  -2  13   3       64.34       65.87      1.60 o
  -1  13   3      479.59      485.88      6.14 o
   0  13   3       49.10       55.06      1.46 o
   1  13   3        0.75        0.39      0.75 o
   2  13   3      356.63      341.43      6.45 o
   3  13   3        2.38        1.84      1.34 o
   4  13   3       73.10       55.62      2.13 o
   5  13   3       11.65        7.06      1.95 o
   6  13   3        1.14        1.41      2.59 o
   7  13   3        8.07        0.28      7.90 o
  -8  14   3        4.86       11.69      2.83 o
  -7  14   3       25.43       25.92      3.59 o
  -6  14   3       16.62       19.16      2.03 o
  -5  14   3        0.05       -1.23      1.23 o
  -4  14   3      112.39      109.43      3.66 o
  -3  14   3        2.36        3.48      0.92 o
  -2  14   3      454.03      477.25      7.27 o
  -1  14   3       80.71       78.77      1.85 o
   0  14   3       20.37       17.94      1.22 o
   1  14   3      361.05      361.41      5.67 o
   2  14   3      186.49      187.35      4.01 o
   3  14   3      539.22      520.74     11.95 o
   4  14   3       25.04       20.64      1.45 o
   5  14   3       23.43       21.45      2.76 o
   6  14   3       30.84       25.24      3.32 o
  -8  15   3        6.44        3.37      4.89 o
  -7  15   3        1.80        2.77      2.47 o
  -6  15   3       33.46       33.80      5.91 o
  -5  15   3       11.97       13.05      1.63 o
  -4  15   3       38.47       40.33      1.85 o
  -3  15   3        0.16       -0.26      0.85 o
  -2  15   3       13.59       13.17      0.90 o
  -1  15   3       20.89       19.07      1.19 o
   0  15   3       84.95       80.37      2.44 o
   1  15   3       52.23       51.70      1.27 o
   2  15   3       25.47       23.82      1.65 o
   3  15   3        1.78        5.91      1.55 o
   4  15   3       29.24       24.15      2.01 o
   5  15   3       73.44       71.39      4.00 o
   6  15   3        5.46        2.00     10.32 o
  -7  16   3        9.99        6.43      2.91 o
  -6  16   3       91.73       96.83      5.30 o
  -5  16   3      100.66       85.92      3.61 o
  -4  16   3       22.33       22.79      1.80 o
  -3  16   3        1.16        2.04      0.97 o
  -2  16   3      150.82      160.75      3.62 o
  -1  16   3      118.00      120.88      2.90 o
   0  16   3       40.20       38.79      1.42 o
   1  16   3       45.50       36.61      1.83 o
   2  16   3      122.86      132.79      3.41 o
   3  16   3      267.92      261.60      6.67 o
   4  16   3       29.59       36.18      3.91 o
   5  16   3      147.48      163.68      9.59 o
   6  16   3       35.32       47.68      8.13 o
  -7  17   3        0.76        0.53      2.73 o
  -6  17   3      120.68      124.23      6.70 o
  -5  17   3        4.08        3.57      2.37 o
  -4  17   3      118.02      111.25      4.05 o
  -3  17   3       78.21       84.88      3.11 o
  -2  17   3       38.44       35.47      2.46 o
  -1  17   3       98.49      101.65      2.77 o
   0  17   3       51.56       48.69      1.61 o
   1  17   3       93.16       92.72      2.95 o
   2  17   3      108.19       96.38      3.16 o
   3  17   3       58.64       49.77      2.74 o
   4  17   3       19.58       17.83      2.81 o
   5  17   3       50.60       61.00      5.98 o
  -6  18   3        3.88        5.61      3.02 o
  -5  18   3        6.85        8.96      3.61 o
  -4  18   3        0.04       -1.06      1.35 o
  -3  18   3      308.98      327.16      8.73 o
  -2  18   3        0.77       -1.39      1.39 o
  -1  18   3      273.31      280.07      5.63 o
   0  18   3       53.75       60.06      1.74 o
   1  18   3       13.92       15.00      1.41 o
   2  18   3       18.37       16.13      2.12 o
   3  18   3       31.87       18.95      3.94 o
   4  18   3       55.33       57.85      9.74 o
   5  18   3       11.58       16.69      4.96 o
  -6  19   3        4.29       -0.59      3.38 o
  -5  19   3        2.86       -2.28      3.07 o
  -4  19   3       45.03       50.79      3.87 o
  -3  19   3        7.50        4.40      2.18 o
  -2  19   3       61.59       69.09      2.98 o
  -1  19   3       31.53       33.51      3.05 o
   0  19   3      381.95      409.45      9.46 o
   1  19   3      154.20      165.08      7.10 o
   2  19   3       26.07       20.40      2.88 o
   3  19   3       31.88       33.32      3.13 o
   4  19   3        2.99        9.33      5.33 o
  -5  20   3       46.18       41.69      4.18 o
  -4  20   3        2.00        3.30      2.03 o
  -3  20   3      190.82      195.89      9.04 o
  -2  20   3       33.24       36.17      3.09 o
  -1  20   3      298.35      320.16     12.96 o
   0  20   3       27.44       25.80      2.43 o
   1  20   3        0.04       -1.16      1.45 o
   2  20   3       27.22       25.65      7.37 o
   3  20   3       23.31       28.04      3.98 o
  -4  21   3        5.90        0.83      4.45 o
  -3  21   3        0.04       -0.89      2.14 o
  -2  21   3        2.45        1.00      3.47 o
  -1  21   3        6.55        3.70      2.23 o
   0  21   3       19.85       10.88      3.73 o
   1  21   3        5.17        2.73      1.65 o
   2  21   3        3.11        2.78      2.91 o
  -3  22   3       50.46       32.07     15.07 o
  -2  22   3       19.61       14.02      2.33 o
  -1  22   3       54.79       46.76      3.42 o
   0  22   3        7.39        1.50      1.72 o
   1  22   3      104.18      103.82      5.67 o
 -10   0   4        1.02        3.41      3.15 o
  -9   0   4        1.55       -2.09      2.09 o
  -8   0   4        3.39        3.72      1.62 o
  -7   0   4      131.52      102.91      4.90 o
  -6   0   4     1231.51     1274.53     22.92 o
  -5   0   4      595.33      663.13     10.89 o
  -4   0   4        1.67        0.99      0.97 o
  -3   0   4      409.16      400.84      7.00 o
  -2   0   4     1510.68     1553.25     23.63 o
  -1   0   4     1477.17     1442.74     17.45 o
   0   0   4     1380.57     1526.77     22.09 o
   1   0   4       88.05       85.84      1.79 o
   2   0   4      359.65      338.09      6.07 o
   3   0   4       57.09       53.69      2.03 o
   4   0   4        3.40        2.89      1.03 o
   5   0   4      255.03      299.55      7.47 o
   6   0   4       22.91       27.04      2.56 o
   7   0   4       35.21       28.42      3.61 o
   8   0   4       15.77       22.87      5.17 o
 -10   1   4       83.28       90.86      4.09 o
  -9   1   4        4.14        3.97      1.82 o
  -8   1   4        9.35       10.72      1.39 o
  -7   1   4        4.25        5.05      1.42 o
  -6   1   4      367.76      382.41      5.99 o
  -5   1   4       13.63       15.88      1.03 o
  -4   1   4        1.56        1.26      0.96 o
  -3   1   4      161.61      145.38      2.11 o
  -2   1   4      306.25      295.84      3.62 o
  -1   1   4       82.90       76.25      1.12 o
   0   1   4       42.74       45.22      0.97 o
   1   1   4       31.63       35.01      1.03 o
   2   1   4      473.58      503.69      5.29 o
   3   1   4       39.59       37.07      1.35 o
   4   1   4       25.04       28.58      1.34 o
   5   1   4      243.76      256.10      4.84 o
   6   1   4       34.23       32.43      1.85 o
   7   1   4        1.97        1.93      1.95 o
   8   1   4      164.82      178.03      9.24 o
 -10   2   4      132.73      130.18      5.59 o
  -9   2   4      141.51      146.69      4.53 o
  -8   2   4       12.78       19.53      1.80 o
  -7   2   4       53.38       54.28      1.90 o
  -6   2   4      188.88      196.38      3.85 o
  -5   2   4      168.23      158.94      2.61 o
  -4   2   4     1738.26     1753.89     18.62 o
  -3   2   4       63.26       44.45      1.56 o
  -2   2   4      666.21      659.88      6.34 o
  -1   2   4       18.23       13.38      0.44 o
   0   2   4       37.35       38.92      0.96 o
   1   2   4      294.51      266.13      3.12 o
   2   2   4      111.97      105.05      1.66 o
   3   2   4      692.26      738.75      7.57 o
   4   2   4       76.30       82.42      2.03 o
   5   2   4      129.81      123.33      2.68 o
   6   2   4       16.86       15.01      1.70 o
   7   2   4       79.69       73.60      3.47 o
   8   2   4       12.10        1.44      5.02 o
 -10   3   4      100.25      104.85      6.29 o
  -9   3   4       37.51       26.67      2.83 o
  -8   3   4      385.85      368.35      7.06 o
  -7   3   4       22.69       18.57      1.64 o
  -6   3   4      162.33      169.18      3.26 o
  -5   3   4      280.92      310.82      4.52 o
  -4   3   4      101.14      101.71      1.86 o
  -3   3   4       24.99       25.27      0.77 o
  -2   3   4     1171.37     1158.84      9.89 o
  -1   3   4      146.89      168.53      3.09 o
   0   3   4     2216.06     2365.48     23.02 o
   1   3   4      339.95      348.95      4.01 o
   2   3   4      183.01      189.74      2.85 o
   3   3   4       49.16       55.91      1.38 o
   4   3   4        2.81        2.12      0.85 o
   5   3   4      302.00      304.36      4.99 o
   6   3   4      693.70      735.58     13.24 o
   7   3   4       18.05       18.62      1.85 o
   8   3   4      172.38      154.01      9.56 o
 -10   4   4       18.56       29.01      3.87 o
  -9   4   4       48.89       51.07      3.90 o
  -8   4   4      115.00      119.97      2.98 o
  -7   4   4        3.64        6.39      1.14 o
  -6   4   4      139.64      144.51      3.38 o
  -5   4   4       56.63       59.33      2.18 o
  -4   4   4     3089.45     3423.07     33.52 o
  -3   4   4      330.39      320.51      3.92 o
  -2   4   4       56.55       66.20      1.71 o
  -1   4   4     1099.55     1063.10     12.98 o
   0   4   4        0.26        0.39      0.37 o
   1   4   4      259.67      239.85      2.58 o
   2   4   4      144.26      156.61      2.32 o
   3   4   4      537.64      554.04      6.33 o
   4   4   4      161.52      153.00      3.33 o
   5   4   4        9.11        7.88      1.10 o
   6   4   4       13.57       14.14      1.43 o
   7   4   4        0.03       -1.60      1.60 o
   8   4   4      113.02      124.79      9.96 o
 -10   5   4        3.23        1.38      2.43 o
  -9   5   4        3.87        1.25      1.77 o
  -8   5   4      264.87      238.69      5.49 o
  -7   5   4      122.32      120.71      3.07 o
  -6   5   4       54.80       62.23      2.39 o
  -5   5   4      469.91      490.87      7.10 o
  -4   5   4        4.47        7.16      0.79 o
  -3   5   4     3390.18     3809.47     41.23 o
  -2   5   4      915.19      889.99      9.26 o
  -1   5   4       40.20       44.09      1.36 o
   0   5   4       63.36       49.79      1.30 o
   1   5   4      926.68      936.41      9.22 o
   2   5   4       28.44       28.06      1.09 o
   3   5   4        9.32        6.85      0.90 o
   4   5   4      115.03      107.82      2.30 o
   5   5   4       78.83       76.81      2.13 o
   6   5   4      565.90      594.07      9.69 o
   7   5   4       28.33       20.37      2.44 o
   8   5   4        0.21        6.75      8.64 o
 -10   6   4       35.44       48.00      5.51 o
  -9   6   4       13.24       10.15      4.18 o
  -8   6   4        0.80        0.68      1.29 o
  -7   6   4      100.86       91.10      3.11 o
  -6   6   4      214.04      208.66      4.74 o
  -5   6   4      299.91      281.12      4.88 o
  -4   6   4      338.48      361.76      5.37 o
  -3   6   4      842.73      887.65      9.82 o
  -2   6   4       55.15       53.70      1.85 o
  -1   6   4     2113.65     2151.16     20.63 o
   0   6   4     1713.24     1666.36     24.55 o
   1   6   4     1094.76     1190.84     11.37 o
   2   6   4       36.50       40.96      1.03 o
   3   6   4        4.61        4.00      0.90 o
   4   6   4      131.43      130.26      2.63 o
   5   6   4        5.32        2.68      0.84 o
   6   6   4      113.95      116.18      4.13 o
   7   6   4       41.96       38.04      2.96 o
   8   6   4        4.43        5.53      8.50 o
 -10   7   4       36.07       34.86      4.24 o
  -9   7   4       49.91       50.67      4.62 o
  -8   7   4        7.98        6.80      1.40 o
  -7   7   4      582.79      577.31     11.59 o
  -6   7   4      259.95      282.90      5.98 o
  -5   7   4      204.10      217.19      4.20 o
  -4   7   4       61.08       57.27      1.62 o
  -3   7   4       26.01       31.04      1.32 o
  -2   7   4      314.58      287.56      3.43 o
  -1   7   4      786.58      718.27      8.98 o
   0   7   4     2049.54     2051.38     18.69 o
   1   7   4       34.36       44.48      1.30 o
   2   7   4      311.69      324.01      3.76 o
   3   7   4      229.90      255.68      3.70 o
   4   7   4      321.95      308.52      4.87 o
   5   7   4       22.94       21.57      1.52 o
   6   7   4      298.04      314.58      6.81 o
   7   7   4       45.03       42.58      3.09 o
   8   7   4       17.16       16.58      3.99 o
 -10   8   4       15.11       18.13      3.33 o
  -9   8   4       14.70       18.12      2.60 o
  -8   8   4       51.43       58.64      3.41 o
  -7   8   4       62.61       60.24      2.02 o
  -6   8   4       37.89       34.72      1.70 o
  -5   8   4       26.59       29.50      1.33 o
  -4   8   4       57.26       60.68      1.71 o
  -3   8   4      752.31      768.74      9.18 o
  -2   8   4       26.85       33.78      1.11 o
  -1   8   4       17.15       16.38      0.58 o
   0   8   4      709.54      657.90      7.11 o
   1   8   4      375.35      392.89      4.86 o
   2   8   4      537.24      537.22      6.17 o
   3   8   4       42.48       39.76      1.29 o
   4   8   4        0.08       -0.53      0.69 o
   5   8   4        8.90        5.93      0.95 o
   6   8   4       24.53       24.88      1.72 o
   7   8   4        0.04        2.60      1.83 o
 -10   9   4       67.86       71.60      5.74 o
  -9   9   4      226.88      244.50      9.86 o
  -8   9   4        1.22        0.23      1.90 o
  -7   9   4      207.00      219.97      5.06 o
  -6   9   4      318.93      304.27      5.71 o
  -5   9   4       25.39       25.72      1.23 o
  -4   9   4       87.13      105.46      2.30 o
  -3   9   4        0.00        0.68      0.54 o
  -2   9   4       48.25       49.93      1.58 o
  -1   9   4      282.64      284.37      4.15 o
   0   9   4      933.54      974.99     10.58 o
   1   9   4       44.61       44.68      1.11 o
   2   9   4       99.04      109.27      2.21 o
   3   9   4        9.63        8.92      0.71 o
   4   9   4      220.20      188.68      3.62 o
   5   9   4      205.93      196.28      4.54 o
   6   9   4        6.44        7.70      1.53 o
   7   9   4        0.77        2.81      3.14 o
  -9  10   4        1.21        1.87      3.20 o
  -8  10   4        8.48        6.62      2.32 o
  -7  10   4        2.96        0.72      0.90 o
  -6  10   4      270.03      263.83      4.85 o
  -5  10   4      106.04      112.88      2.60 o
  -4  10   4       40.76       38.01      1.41 o
  -3  10   4       58.23       57.76      1.49 o
  -2  10   4       13.05       19.05      1.46 o
  -1  10   4     1604.08     1739.39     18.07 o
   0  10   4      423.40      441.13      6.09 o
   1  10   4       18.94       17.18      1.00 o
   2  10   4      434.25      449.13      6.26 o
   3  10   4      322.12      299.95      6.59 o
   4  10   4      420.99      434.58      7.96 o
   5  10   4       44.16       34.29      1.93 o
   6  10   4        4.21        2.55      1.43 o
   7  10   4       35.07       25.11      3.48 o
  -9  11   4       38.50       38.91      3.88 o
  -8  11   4      132.65      145.35      5.28 o
  -7  11   4      244.66      255.44      5.76 o
  -6  11   4      403.11      419.51      7.79 o
  -5  11   4      655.56      676.28     11.13 o
  -4  11   4       16.45       10.76      1.34 o
  -3  11   4       41.61       34.61      1.17 o
  -2  11   4      211.47      183.89      2.71 o
  -1  11   4       33.03       35.48      1.13 o
   0  11   4      126.27      124.61      2.10 o
   1  11   4       52.64       47.53      1.43 o
   2  11   4       16.47       12.55      0.96 o
   3  11   4      862.58      879.30     14.51 o
   4  11   4       53.43       47.44      1.80 o
   5  11   4        0.20        0.20      0.88 o
   6  11   4        8.79        5.83      1.78 o
   7  11   4      224.10      245.45     21.90 o
  -9  12   4        0.41        1.48      2.80 o
  -8  12   4        0.35       -1.54      1.54 o
  -7  12   4        0.89        1.79      1.24 o
  -6  12   4        3.79        3.76      0.88 o
  -5  12   4      292.92      286.92      5.72 o
  -4  12   4      260.01      245.72      5.38 o
  -3  12   4      223.19      214.66      4.55 o
  -2  12   4        2.56        6.84      1.03 o
  -1  12   4      248.76      254.21      5.11 o
   0  12   4      192.51      189.48      3.38 o
   1  12   4      598.98      593.95      9.12 o
   2  12   4      164.66      149.20      3.22 o
   3  12   4       25.10       20.38      1.24 o
   4  12   4      201.88      229.83      5.02 o
   5  12   4        0.10        0.45      1.89 o
   6  12   4       27.59       28.41      3.18 o
  -9  13   4        3.53        6.30      2.67 o
  -8  13   4       33.71       32.19      3.09 o
  -7  13   4       47.65       47.69      2.43 o
  -6  13   4      427.86      428.78      8.48 o
  -5  13   4       65.47       56.83      2.16 o
  -4  13   4      234.86      214.25      4.36 o
  -3  13   4       88.13       81.40      2.34 o
  -2  13   4      101.25       99.42      2.26 o
  -1  13   4      465.29      465.98      6.86 o
   0  13   4      388.39      371.84      6.54 o
   1  13   4      234.09      230.91      4.31 o
   2  13   4      155.03      131.95      3.04 o
   3  13   4       80.30       79.90      2.41 o
   4  13   4        6.08        5.48      1.21 o
   5  13   4      153.20      167.57      5.63 o
   6  13   4       97.66      104.83      5.61 o
  -8  14   4        0.21        3.07      4.01 o
  -7  14   4       65.84       53.72      3.72 o
  -6  14   4       30.87       29.94      1.68 o
  -5  14   4        0.38        0.04      0.57 o
  -4  14   4       14.49       13.11      1.12 o
  -3  14   4      284.32      271.20      5.07 o
  -2  14   4      381.85      397.66      7.49 o
  -1  14   4     1307.55     1343.89     18.42 o
   0  14   4      746.94      782.31     13.04 o
   1  14   4        5.80        5.31      1.00 o
   2  14   4      133.07      138.29      2.97 o
   3  14   4      114.67       92.69      3.24 o
   4  14   4       44.94       47.16      3.10 o
   5  14   4       10.72        5.35      2.50 o
   6  14   4        3.79        0.28      3.53 o
  -8  15   4       99.77      111.21      7.44 o
  -7  15   4        1.22        3.43      3.30 o
  -6  15   4       42.61       51.34      3.75 o
  -5  15   4      151.86      152.26      4.47 o
  -4  15   4       86.64       90.54      3.48 o
  -3  15   4      613.15      642.58     11.27 o
  -2  15   4      873.51      931.08     16.74 o
  -1  15   4      264.86      269.86      5.23 o
   0  15   4      932.47      962.22     16.77 o
   1  15   4        5.17        5.76      0.76 o
   2  15   4        8.15        8.90      1.56 o
   3  15   4        8.89        5.48      1.44 o
   4  15   4       21.73       25.45      2.20 o
   5  15   4       11.96       13.70      3.64 o
  -7  16   4       33.13       26.36      4.64 o
  -6  16   4       57.13       71.18      4.40 o
  -5  16   4       84.04       73.78      4.01 o
  -4  16   4        0.81        1.72      0.65 o
  -3  16   4       11.71       13.01      1.08 o
  -2  16   4        4.98        6.18      0.80 o
  -1  16   4        0.74        1.07      1.20 o
   0  16   4       58.96       57.58      1.58 o
   1  16   4      238.75      233.51      5.19 o
   2  16   4        1.71       -0.21      1.20 o
   3  16   4       13.17       11.12      1.40 o
   4  16   4       68.08       59.92      4.43 o
   5  16   4       76.19       88.65      7.44 o
  -7  17   4       18.88       22.46      3.23 o
  -6  17   4        1.04        1.45      2.32 o
  -5  17   4       48.15       40.86      3.44 o
  -4  17   4      101.44       98.07      3.55 o
  -3  17   4       17.04       21.26      1.27 o
  -2  17   4      188.84      198.11      5.47 o
  -1  17   4       34.12       31.02      1.42 o
   0  17   4       40.24       40.38      1.41 o
   1  17   4      188.65      187.59      4.60 o
   2  17   4       58.44       56.74      2.48 o
   3  17   4      147.35      176.19      8.90 o
   4  17   4        0.04       -0.32      3.58 o
   5  17   4       13.19       23.40      7.31 o
  -6  18   4        2.34        5.23      3.52 o
  -5  18   4        3.08        4.91      2.79 o
  -4  18   4        2.61        5.31      1.59 o
  -3  18   4      107.90      111.02      4.82 o
  -2  18   4      103.87       98.99      2.73 o
  -1  18   4       11.61       12.95      1.62 o
   0  18   4       31.65       27.44      1.28 o
   1  18   4        2.77        2.43      1.31 o
   2  18   4      197.33      193.91     10.44 o
   3  18   4       13.08        9.73      3.00 o
   4  18   4        0.06        4.57      2.66 o
  -6  19   4        5.53        8.61      2.54 o
  -5  19   4        0.62        4.39      2.74 o
  -4  19   4       92.31       92.84      4.74 o
  -3  19   4        8.00        7.02      1.85 o
  -2  19   4       33.20       34.39      2.83 o
  -1  19   4       25.37       26.96      2.01 o
   0  19   4        9.53        7.74      1.37 o
   1  19   4       13.48       15.25      1.95 o
   2  19   4        2.07       -0.14      2.10 o
   3  19   4       37.99       43.51      3.31 o
  -5  20   4       13.70       15.03      2.68 o
  -4  20   4        5.15        5.37      3.18 o
  -3  20   4       30.10       32.64      3.01 o
  -2  20   4       21.11       21.18      2.79 o
  -1  20   4      139.35      144.92      5.13 o
   0  20   4       28.35       32.98      2.69 o
   1  20   4       24.18       18.36      2.45 o
   2  20   4       33.46       37.56      3.46 o
  -4  21   4        7.14        4.50      2.47 o
  -3  21   4        1.37       -0.49      2.84 o
  -2  21   4       12.64       11.30      2.25 o
  -1  21   4        1.05        2.10      2.98 o
   0  21   4        2.89        2.40      2.51 o
   1  21   4        4.17        6.60      1.60 o
  -1  22   4       53.88       48.84      4.43 o
 -10   1   5        8.51        9.01      2.81 o
  -9   1   5      150.63      155.64      5.15 o
  -8   1   5       25.39       23.31      1.74 o
  -7   1   5      572.64      612.96     11.19 o
  -6   1   5        0.65        0.96      0.91 o
  -5   1   5      178.40      191.80      3.15 o
  -4   1   5      336.09      317.64      4.54 o
  -3   1   5      700.32      737.86      7.79 o
  -2   1   5       75.51       68.90      1.08 o
  -1   1   5      336.47      396.53      4.10 o
   0   1   5     2300.15     2497.73     24.13 o
   1   1   5        4.36        3.54      0.56 o
   2   1   5      526.39      548.33      6.14 o
   3   1   5      328.42      324.73      4.65 o
   4   1   5      227.53      232.71      4.55 o
   5   1   5      384.38      417.05      6.59 o
   6   1   5      503.80      533.58      9.43 o
   7   1   5       78.81       62.38      4.02 o
 -10   2   5        8.43        7.87      3.54 o
  -9   2   5      199.53      195.97     12.75 o
  -8   2   5       58.49       43.35      2.00 o
  -7   2   5      203.76      193.17      4.07 o
  -6   2   5       27.28       25.53      1.46 o
  -5   2   5      320.17      308.09      4.44 o
  -4   2   5      396.60      403.84      4.86 o
  -3   2   5      609.14      599.36      6.58 o
  -2   2   5       21.41       20.61      0.70 o
  -1   2   5      490.45      498.00      5.01 o
   0   2   5       59.58       61.92      1.43 o
   1   2   5       34.14       33.09      1.21 o
   2   2   5      524.55      536.23      6.54 o
   3   2   5        2.56        2.70      0.71 o
   4   2   5      420.63      435.86      7.04 o
   5   2   5      658.90      702.09     10.03 o
   6   2   5       84.08       86.83      2.80 o
   7   2   5       18.94       19.45      3.12 o
 -10   3   5       52.76       55.32      3.65 o
  -9   3   5      133.45      136.51      4.53 o
  -8   3   5        0.00       -0.07      1.41 o
  -7   3   5       92.99       98.96      3.20 o
  -6   3   5       11.99       12.08      1.09 o
  -5   3   5      135.95      147.21      2.73 o
  -4   3   5        0.01        1.46      0.60 o
  -3   3   5      575.91      586.31      6.08 o
  -2   3   5       58.92       75.17      1.15 o
  -1   3   5      770.94      777.66      9.66 o
   0   3   5        0.50        0.87      0.46 o
   1   3   5      322.98      296.31      3.60 o
   2   3   5      932.23     1002.10     10.85 o
   3   3   5       15.19       14.44      0.87 o
   4   3   5       66.14       63.48      2.10 o
   5   3   5      294.65      316.16      5.82 o
   6   3   5       40.34       44.87      2.30 o
   7   3   5      174.97      188.83      7.20 o
 -10   4   5       42.73       43.65      5.56 o
  -9   4   5        4.02       -0.42      1.82 o
  -8   4   5      151.93      128.47      3.37 o
  -7   4   5      852.69      865.30     15.13 o
  -6   4   5        9.20       10.97      1.62 o
  -5   4   5      244.90      238.30      4.01 o
  -4   4   5        0.47        0.02      0.51 o
  -3   4   5       69.83       66.40      1.20 o
  -2   4   5     3037.59     3261.84     40.50 o
  -1   4   5      470.63      429.65      5.71 o
   0   4   5       56.50       58.68      1.45 o
   1   4   5      426.55      418.75      5.13 o
   2   4   5     1038.98     1081.80     13.72 o
   3   4   5      358.15      365.81      5.51 o
   4   4   5        1.23        1.69      0.74 o
   5   4   5        4.14        3.05      1.12 o
   6   4   5        0.02        0.74      1.36 o
   7   4   5        0.12        3.43      2.15 o
 -10   5   5       12.14       12.87      3.34 o
  -9   5   5       22.45       21.18      3.01 o
  -8   5   5        4.16        4.98      1.40 o
  -7   5   5      524.01      530.27     10.14 o
  -6   5   5      345.81      336.71      6.00 o
  -5   5   5      199.85      199.77      4.23 o
  -4   5   5       28.43       30.69      1.04 o
  -3   5   5        0.10       -0.15      0.44 o
  -2   5   5       38.61       28.91      1.17 o
  -1   5   5     1158.47     1258.19     15.47 o
   0   5   5     1691.42     1811.19     19.00 o
   1   5   5      378.03      354.81      4.76 o
   2   5   5       28.06       21.88      1.10 o
   3   5   5      519.75      523.13      6.75 o
   4   5   5        0.42        0.05      0.76 o
   5   5   5      279.87      293.19      5.31 o
   6   5   5        0.04       -0.57      2.10 o
   7   5   5       34.75       32.18      2.98 o
 -10   6   5       39.09       44.16      4.26 o
  -9   6   5        9.31       15.04      2.39 o
  -8   6   5      303.47      321.47      8.67 o
  -7   6   5      357.05      351.91      7.91 o
  -6   6   5      270.93      287.53      5.63 o
  -5   6   5        1.07        1.44      0.71 o
  -4   6   5      149.76      150.52      2.90 o
  -3   6   5      306.48      299.42      3.84 o
  -2   6   5     1125.07     1231.39     13.43 o
  -1   6   5      291.58      250.52      6.88 o
   0   6   5     1463.65     1507.87     16.94 o
   1   6   5      215.54      197.26      2.60 o
   2   6   5      332.61      329.65      4.51 o
   3   6   5       71.51       79.35      1.78 o
   4   6   5       22.05       23.21      1.23 o
   5   6   5      110.78      109.24      2.88 o
   6   6   5       29.53       23.94      1.88 o
   7   6   5       86.15       85.84      5.39 o
 -10   7   5        0.40        4.79      3.28 o
  -9   7   5        4.38        6.59      2.60 o
  -8   7   5        7.45        4.54      2.18 o
  -7   7   5        8.81        5.83      1.20 o
  -6   7   5        2.29        2.90      0.99 o
  -5   7   5      221.69      228.46      4.01 o
  -4   7   5        3.92        4.59      0.89 o
  -3   7   5      960.87     1002.49     10.20 o
  -2   7   5        1.26        2.24      0.62 o
  -1   7   5     2793.38     2958.78     35.20 o
   0   7   5      724.55      761.14      8.57 o
   1   7   5      136.58      146.82      2.54 o
   2   7   5       25.26       31.47      1.05 o
   3   7   5       15.93       16.10      1.15 o
   4   7   5        5.24        4.98      0.86 o
   5   7   5       12.41       10.38      1.28 o
   6   7   5        4.65        5.34      1.62 o
   7   7   5        2.48        2.65      2.18 o
 -10   8   5       83.51       97.15      6.20 o
  -9   8   5        0.76        2.29      1.83 o
  -8   8   5       31.90       32.57      2.68 o
  -7   8   5        4.29        2.83      1.29 o
  -6   8   5       34.24       31.09      1.70 o
  -5   8   5      992.34     1025.98     14.64 o
  -4   8   5      244.99      244.27      3.51 o
  -3   8   5       79.07       83.18      2.26 o
  -2   8   5      162.45      150.43      2.30 o
  -1   8   5       32.57       38.90      1.16 o
   0   8   5      461.17      481.65      6.37 o
   1   8   5       15.53       12.66      0.75 o
   2   8   5      282.26      284.04      3.80 o
   3   8   5      462.92      438.78      6.57 o
   4   8   5       19.49       22.77      1.21 o
   5   8   5       67.54       60.62      2.11 o
   6   8   5       32.77       34.79      2.49 o
   7   8   5        9.27       10.23      2.61 o
 -10   9   5        6.29        2.08      3.46 o
  -9   9   5        3.07        1.18      6.13 o
  -8   9   5       10.82       11.10      2.47 o
  -7   9   5        2.73        2.37      1.31 o
  -6   9   5      359.36      338.65      6.75 o
  -5   9   5      122.34      100.27      2.94 o
  -4   9   5      135.41      140.00      2.38 o
  -3   9   5        2.32        4.06      0.74 o
  -2   9   5      210.67      217.05      2.95 o
  -1   9   5      405.29      400.42      5.91 o
   0   9   5        3.33        4.91      0.53 o
   1   9   5      317.76      326.37      5.33 o
   2   9   5       56.47       58.34      1.74 o
   3   9   5       63.71       61.36      1.74 o
   4   9   5       60.43       47.01      1.82 o
   5   9   5       29.27       24.36      2.00 o
   6   9   5        6.34        5.62      1.59 o
   7   9   5        0.14        1.22      2.26 o
  -9  10   5       35.35       46.12      7.24 o
  -8  10   5        4.87        6.61      1.26 o
  -7  10   5        2.67        3.97      1.17 o
  -6  10   5       19.00       21.71      1.67 o
  -5  10   5      111.56       90.51      2.51 o
  -4  10   5       53.00       56.60      1.67 o
  -3  10   5        2.68        1.02      0.87 o
  -2  10   5       76.69       75.15      1.75 o
  -1  10   5     1401.58     1393.01     15.48 o
   0  10   5       41.84       42.38      1.48 o
   1  10   5        3.41        5.85      0.93 o
   2  10   5      476.29      469.77      7.85 o
   3  10   5      362.33      325.95      5.91 o
   4  10   5       11.03       10.57      1.10 o
   5  10   5       25.46       22.55      1.74 o
   6  10   5      115.07      136.76      6.83 o
  -9  11   5       41.61       41.73      3.31 o
  -8  11   5       19.86       24.75      2.76 o
  -7  11   5       36.03       31.65      2.68 o
  -6  11   5       86.09       85.31      2.66 o
  -5  11   5      346.45      344.34      6.96 o
  -4  11   5        2.34        2.50      0.81 o
  -3  11   5      678.17      677.88     10.78 o
  -2  11   5        0.88        0.78      0.54 o
  -1  11   5       78.64       81.55      1.56 o
   0  11   5        4.08        4.61      0.59 o
   1  11   5        0.02        1.58      0.73 o
   2  11   5        6.33        4.47      0.87 o
   3  11   5       10.28        6.35      1.13 o
   4  11   5      141.44      124.33      3.19 o
   5  11   5       86.57       71.90      2.98 o
   6  11   5        0.00        0.34      1.70 o
  -9  12   5       56.88       61.41      4.83 o
  -8  12   5       19.83       17.58      2.42 o
  -7  12   5       28.67       31.82      2.16 o
  -6  12   5      140.31      120.81      3.25 o
  -5  12   5      109.88      108.64      3.13 o
  -4  12   5      507.17      523.41      9.62 o
  -3  12   5        2.78        2.44      0.75 o
  -2  12   5       88.80       94.94      3.03 o
  -1  12   5       14.11       15.96      0.74 o
   0  12   5      598.86      626.49     10.16 o
   1  12   5       16.70       14.20      0.92 o
   2  12   5      271.55      272.54      5.42 o
   3  12   5        9.47        9.30      1.18 o
   4  12   5      139.68      117.19      3.49 o
   5  12   5        0.04       -1.13      2.04 o
   6  12   5       15.24       14.40      2.42 o
  -9  13   5        1.62        0.58      2.32 o
  -8  13   5      100.65      122.34      6.92 o
  -7  13   5        6.40        4.17      1.72 o
  -6  13   5        0.03        1.60      1.00 o
  -5  13   5        0.83        2.00      0.84 o
  -4  13   5       99.39       79.79      2.12 o
  -3  13   5       17.59       19.85      1.50 o
  -2  13   5       65.37       64.06      1.90 o
  -1  13   5       92.90       91.69      2.21 o
   0  13   5      525.53      508.32      8.16 o
   1  13   5       98.89       95.02      2.51 o
   2  13   5      220.38      195.95      4.27 o
   3  13   5        3.16        1.65      1.17 o
   4  13   5       11.15        7.77      1.38 o
   5  13   5        2.30        0.47      2.63 o
   6  13   5        6.63        7.78      3.89 o
  -8  14   5        0.90       -1.15      2.56 o
  -7  14   5      154.29      165.79      6.71 o
  -6  14   5        9.01       10.91      1.62 o
  -5  14   5      137.19      137.33      4.55 o
  -4  14   5      261.23      252.81      5.54 o
  -3  14   5      113.86      110.69      2.85 o
  -2  14   5       16.18       17.82      1.20 o
  -1  14   5      211.33      221.48      4.23 o
   0  14   5       34.72       39.12      1.90 o
   1  14   5       81.13       83.40      2.33 o
   2  14   5      152.11      157.62      5.48 o
   3  14   5       36.16       32.53      2.26 o
   4  14   5       42.22       39.19      3.35 o
   5  14   5       52.42       46.54      4.31 o
  -8  15   5        0.66        0.31      3.03 o
  -7  15   5       42.43       48.07      4.52 o
  -6  15   5       73.26       75.58      4.22 o
  -5  15   5       80.49       78.05      3.29 o
  -4  15   5       38.72       32.73      1.71 o
  -3  15   5       60.95       63.89      2.99 o
  -2  15   5       15.04       13.60      1.03 o
  -1  15   5       66.43       72.16      2.39 o
   0  15   5      331.40      332.67      5.77 o
   1  15   5      140.64      149.05      3.88 o
   2  15   5       13.17       13.36      1.40 o
   3  15   5        0.41        4.14      1.40 o
   4  15   5        1.30        3.29      1.98 o
   5  15   5        2.77        2.61      2.99 o
  -7  16   5        6.05        3.59      3.23 o
  -6  16   5      293.53      318.73     15.97 o
  -5  16   5      240.20      239.50      5.40 o
  -4  16   5        7.02        6.49      1.35 o
  -3  16   5      715.56      766.44     18.55 o
  -2  16   5      108.81      107.72      3.21 o
  -1  16   5        9.23        7.78      0.82 o
   0  16   5       81.68       79.42      2.27 o
   1  16   5      111.63      113.92      3.55 o
   2  16   5       52.83       51.62      2.80 o
   3  16   5       28.81       29.73      4.18 o
   4  16   5        2.09        1.05      2.81 o
  -7  17   5       34.57       37.27      4.08 o
  -6  17   5      148.40      174.82      8.53 o
  -5  17   5        0.99        1.10      1.68 o
  -4  17   5        0.25       -0.94      0.94 o
  -3  17   5        0.15        1.17      0.89 o
  -2  17   5      100.01      101.00      2.78 o
  -1  17   5       19.51       17.07      1.05 o
   0  17   5       24.28       28.22      1.38 o
   1  17   5        4.95        2.41      1.43 o
   2  17   5       27.43       26.22      2.10 o
   3  17   5        0.06       -0.75      2.74 o
   4  17   5        1.13        7.84      2.67 o
  -6  18   5       95.70       89.05      5.29 o
  -5  18   5       16.00       15.41      2.60 o
  -4  18   5      162.57      174.02      6.65 o
  -3  18   5      148.55      151.98      3.97 o
  -2  18   5      215.39      220.38      5.54 o
  -1  18   5       12.17       10.75      1.24 o
   0  18   5      107.49      107.36      4.58 o
   1  18   5        1.90        2.01      1.17 o
   2  18   5      127.52      131.73      6.27 o
   3  18   5        0.05        2.53      1.96 o
  -5  19   5      108.25      133.80      8.73 o
  -4  19   5       11.54        5.83      1.83 o
  -3  19   5       52.88       59.48      2.96 o
  -2  19   5       24.33       21.06      2.40 o
  -1  19   5      105.73      117.98      4.24 o
   0  19   5       77.79       69.99      3.36 o
   1  19   5       20.67       19.53      1.88 o
   2  19   5       14.24        7.65      2.92 o
  -4  20   5       42.09       33.82      4.38 o
  -3  20   5       86.74       82.73      4.78 o
  -2  20   5      163.08      170.35      7.36 o
  -1  20   5        0.19        0.53      1.44 o
   0  20   5       49.20       49.22      3.00 o
   1  20   5       35.86       37.72      3.60 o
  -3  21   5       48.45       36.83      2.87 o
  -2  21   5       36.88       29.59      2.92 o
  -1  21   5      107.91      111.52      6.28 o
   0  21   5       24.61       19.02      2.23 o
 -10   0   6       32.39       39.53      4.18 o
  -9   0   6        0.22        1.99      3.20 o
  -8   0   6      663.36      658.62     18.61 o
  -7   0   6        1.63       -0.23      1.46 o
  -6   0   6       17.68       14.50      1.53 o
  -5   0   6      252.44      247.71      5.97 o
  -4   0   6      414.53      428.89      8.86 o
  -3   0   6      250.89      220.73      4.18 o
  -2   0   6     1393.98     1633.73     24.81 o
  -1   0   6      320.22      332.58      5.17 o
   0   0   6      635.19      706.41     14.59 o
   1   0   6      100.65       99.94      2.63 o
   2   0   6     1869.17     1979.21     31.72 o
   3   0   6       25.69       36.33      1.85 o
   4   0   6      118.35      127.52      3.75 o
   5   0   6      502.57      519.44     13.20 o
   6   0   6      231.04      216.83     13.91 o
   7   0   6      123.40      149.17     18.39 o
 -10   1   6       17.06       14.82      2.80 o
  -9   1   6        0.21        0.65      2.11 o
  -8   1   6        6.57        8.77      1.48 o
  -7   1   6       51.35       55.30      2.17 o
  -6   1   6        3.30        4.03      0.94 o
  -5   1   6       10.05        8.47      1.02 o
  -4   1   6      118.94      125.21      2.16 o
  -3   1   6       95.16       90.69      1.53 o
  -2   1   6       10.50       11.10      0.56 o
  -1   1   6       47.40       46.08      0.94 o
   0   1   6       11.23       10.00      0.83 o
   1   1   6      157.06      156.71      2.92 o
   2   1   6       96.24       99.66      2.02 o
   3   1   6        1.48        3.24      0.80 o
   4   1   6      793.22      826.18     11.58 o
   5   1   6        0.33       -1.15      1.15 o
   6   1   6       32.38       29.80      2.51 o
   7   1   6       18.81       22.49      4.32 o
 -10   2   6        0.11        2.83      2.41 o
  -9   2   6      156.72      171.36     13.28 o
  -8   2   6      162.65      154.10      5.75 o
  -7   2   6      171.22      178.69      3.65 o
  -6   2   6       39.25       37.71      1.56 o
  -5   2   6       38.53       32.46      1.29 o
  -4   2   6       16.29       14.31      0.77 o
  -3   2   6     1018.81     1039.22      9.80 o
  -2   2   6      339.70      345.39      4.14 o
  -1   2   6       16.30       16.84      0.84 o
   0   2   6        2.91        3.68      0.51 o
   1   2   6       78.85       72.23      1.74 o
   2   2   6        2.39        3.44      0.88 o
   3   2   6       72.92       67.79      1.87 o
   4   2   6       13.99       17.38      1.19 o
   5   2   6        0.53        0.34      1.09 o
   6   2   6       21.63       24.40      3.81 o
   7   2   6       33.66       40.04      4.51 o
 -10   3   6      200.17      217.13      7.64 o
  -9   3   6        8.16        5.81      1.84 o
  -8   3   6      122.39      119.70      4.82 o
  -7   3   6      238.67      235.32      4.93 o
  -6   3   6       27.67       30.49      1.45 o
  -5   3   6      247.09      264.33      4.82 o
  -4   3   6      224.44      228.31      3.05 o
  -3   3   6        9.70       13.34      0.60 o
  -2   3   6     1314.39     1424.43     13.33 o
  -1   3   6      154.52      177.21      3.46 o
   0   3   6      708.82      722.21     10.13 o
   1   3   6     1045.02     1083.91     10.91 o
   2   3   6       38.87       47.46      1.55 o
   3   3   6        6.89        8.77      0.87 o
   4   3   6      123.25      129.91      2.80 o
   5   3   6        1.79        1.22      1.37 o
   6   3   6        5.35        2.33      1.65 o
   7   3   6       46.03       44.55      4.05 o
 -10   4   6        1.18        3.23      2.94 o
  -9   4   6       49.32       45.35      2.95 o
  -8   4   6       10.51        9.89      2.20 o
  -7   4   6      104.09      113.32      2.97 o
  -6   4   6      190.42      185.86      3.63 o
  -5   4   6       27.67       35.94      1.34 o
  -4   4   6       64.36       60.68      1.30 o
  -3   4   6       19.55       14.72      0.60 o
  -2   4   6       13.70       10.27      0.98 o
  -1   4   6        0.74        0.80      0.32 o
   0   4   6       80.69       96.32      1.99 o
   1   4   6       66.89       75.74      1.81 o
   2   4   6        0.41       -0.41      0.82 o
   3   4   6       85.77       80.84      1.98 o
   4   4   6       70.10       77.23      3.31 o
   5   4   6       61.07       56.64      2.52 o
   6   4   6       48.09       46.50      2.36 o
   7   4   6        1.06        1.55      2.45 o
 -10   5   6        0.44        6.07      2.76 o
  -9   5   6        0.52        3.11      2.67 o
  -8   5   6      101.33       95.51      3.39 o
  -7   5   6      173.28      198.98      4.65 o
  -6   5   6      169.80      168.50      3.45 o
  -5   5   6      249.52      237.05      3.87 o
  -4   5   6       17.97       12.78      0.75 o
  -3   5   6      317.95      294.19      4.10 o
  -2   5   6       32.94       28.63      1.65 o
  -1   5   6      236.41      221.86      6.29 o
   0   5   6      285.84      306.39      4.79 o
   1   5   6       54.04       55.81      1.31 o
   2   5   6      113.17      107.77      2.44 o
   3   5   6      131.61      126.19      2.64 o
   4   5   6       90.47       98.39      2.39 o
   5   5   6      105.39      104.02      3.36 o
   6   5   6       10.10        7.49      1.63 o
   7   5   6       35.11       36.59      5.83 o
 -10   6   6       41.48       42.36      4.56 o
  -9   6   6      135.15      141.40     13.98 o
  -8   6   6       70.30       65.59      4.41 o
  -7   6   6       21.83       26.77      1.81 o
  -6   6   6      169.34      145.67      5.20 o
  -5   6   6      733.84      740.62     10.75 o
  -4   6   6      425.27      470.99      6.39 o
  -3   6   6       93.31       84.65      1.94 o
  -2   6   6       45.87       43.72      1.77 o
  -1   6   6       30.44       28.00      1.24 o
   0   6   6     1353.67     1410.03     20.57 o
   1   6   6       30.34       34.18      1.12 o
   2   6   6      450.40      438.88      7.26 o
   3   6   6      122.15      117.80      2.67 o
   4   6   6        3.56        3.66      1.15 o
   5   6   6       37.55       38.29      2.93 o
   6   6   6        5.21        6.68      2.07 o
 -10   7   6        3.86        2.18      2.50 o
  -9   7   6      117.96      128.69      7.92 o
  -8   7   6        0.61        1.27      2.05 o
  -7   7   6       64.06       48.52      2.01 o
  -6   7   6      129.51      122.89      3.06 o
  -5   7   6      761.69      711.71     11.02 o
  -4   7   6      553.18      572.34      7.61 o
  -3   7   6       58.21       54.61      1.90 o
  -2   7   6        0.78       -0.18      0.78 o
  -1   7   6        2.99        1.65      0.88 o
   0   7   6      407.31      410.85      6.94 o
   1   7   6       31.58       32.91      1.24 o
   2   7   6        1.98        2.41      0.74 o
   3   7   6      659.42      672.98     11.26 o
   4   7   6       50.43       56.95      2.00 o
   5   7   6      326.55      330.54      8.04 o
   6   7   6       17.86       16.46      4.19 o
 -10   8   6       16.53       20.08      3.57 o
  -9   8   6       10.34        6.44      3.03 o
  -8   8   6        4.19        3.14      1.90 o
  -7   8   6       58.09       59.05      2.39 o
  -6   8   6        5.87        5.12      0.95 o
  -5   8   6      153.41      148.83      3.51 o
  -4   8   6      382.21      370.35      5.37 o
  -3   8   6       77.12       93.98      1.73 o
  -2   8   6      297.80      314.20      6.59 o
  -1   8   6        0.38        2.42      1.38 o
   0   8   6       32.44       20.14      1.72 o
   1   8   6        2.67        1.37      0.66 o
   2   8   6      107.25      107.48      2.29 o
   3   8   6       94.96       97.35      2.27 o
   4   8   6       27.45       25.50      1.36 o
   5   8   6        0.01        2.01      1.37 o
   6   8   6      162.78      176.50     11.27 o
 -10   9   6        0.61       -3.13      3.55 o
  -9   9   6        0.10        0.01      1.94 o
  -8   9   6       14.70       24.95      2.88 o
  -7   9   6       22.21       15.73      2.14 o
  -6   9   6        5.89        4.84      1.05 o
  -5   9   6       11.46       10.61      1.11 o
  -4   9   6       19.49       16.29      1.76 o
  -3   9   6       14.52       12.99      0.64 o
  -2   9   6        3.26        5.45      0.91 o
  -1   9   6      374.99      379.18      5.91 o
   0   9   6      788.18      713.99     11.81 o
   1   9   6       26.14       22.58      0.99 o
   2   9   6        0.89        2.71      1.14 o
   3   9   6        2.24        1.02      0.76 o
   4   9   6      226.50      217.79      5.37 o
   5   9   6       65.72       66.75      3.85 o
   6   9   6        2.35        1.15      2.44 o
  -9  10   6       43.39       42.31      2.74 o
  -8  10   6        0.74        2.11      1.44 o
  -7  10   6      163.38      146.57      4.74 o
  -6  10   6      252.24      248.61      5.63 o
  -5  10   6        0.38        0.46      0.71 o
  -4  10   6       11.93       14.87      0.95 o
  -3  10   6      474.53      482.19      7.18 o
  -2  10   6        0.00        1.00      0.55 o
  -1  10   6       92.14       77.68      2.13 o
   0  10   6      630.95      653.86     12.26 o
   1  10   6       76.94       87.68      2.60 o
   2  10   6        6.03        5.56      0.65 o
   3  10   6      160.61      139.70      3.52 o
   4  10   6       16.52       13.95      1.20 o
   5  10   6       41.00       43.63      2.77 o
   6  10   6        2.99        6.96      2.93 o
  -9  11   6       46.50       55.39      3.33 o
  -8  11   6      168.92      188.34      7.32 o
  -7  11   6       35.92       36.91      2.50 o
  -6  11   6        7.54        6.13      1.18 o
  -5  11   6       69.32       76.21      2.44 o
  -4  11   6       16.40       10.52      1.12 o
  -3  11   6       79.32       84.50      1.96 o
  -2  11   6      485.18      499.75      7.17 o
  -1  11   6     1722.43     1763.79     26.47 o
   0  11   6     1387.06     1379.57     24.08 o
   1  11   6       84.22       85.95      2.23 o
   2  11   6       66.29       67.48      2.42 o
   3  11   6      194.91      173.32      4.59 o
   4  11   6        0.02        1.61      1.07 o
   5  11   6      139.89      146.91      7.66 o
  -9  12   6       21.63       13.54      5.53 o
  -8  12   6       14.06        4.96      4.31 o
  -7  12   6       51.18       56.71      3.37 o
  -6  12   6       22.08       21.83      1.37 o
  -5  12   6       73.37       64.29      2.45 o
  -4  12   6      261.51      236.65      6.09 o
  -3  12   6      114.33      116.95      2.80 o
  -2  12   6       17.70       15.55      1.13 o
  -1  12   6      185.67      194.41      4.15 o
   0  12   6        4.89        6.25      1.23 o
   1  12   6      345.86      331.95      6.56 o
   2  12   6       38.36       34.19      1.67 o
   3  12   6       11.73        8.19      0.97 o
   4  12   6        8.30        2.55      3.63 o
   5  12   6        4.76       -2.68      4.19 o
  -8  13   6       49.13       55.65      4.70 o
  -7  13   6       45.01       54.76      3.34 o
  -6  13   6        4.89        6.08      1.11 o
  -5  13   6      201.68      181.45      4.53 o
  -4  13   6      284.71      296.36      8.30 o
  -3  13   6       24.25       22.82      0.97 o
  -2  13   6       59.59       59.78      2.67 o
  -1  13   6        2.48        1.68      1.14 o
   0  13   6        0.68        0.92      0.46 o
   1  13   6        0.95        1.96      1.20 o
   2  13   6       32.18       27.74      1.71 o
   3  13   6        7.96        2.77      1.73 o
   4  13   6        1.75        1.44      2.05 o
   5  13   6        2.15        1.43      2.98 o
  -8  14   6        0.84        0.61      2.47 o
  -7  14   6       41.19       39.99      2.80 o
  -6  14   6      225.34      241.69      5.93 o
  -5  14   6      201.00      180.22      4.94 o
  -4  14   6       38.32       40.27      2.31 o
  -3  14   6        2.47        2.38      1.08 o
  -2  14   6      464.78      479.09      8.17 o
  -1  14   6      187.90      188.68      4.15 o
   0  14   6      169.28      167.41      3.92 o
   1  14   6      126.20      138.99      4.05 o
   2  14   6       31.65       27.00      1.60 o
   3  14   6       71.56       67.50      4.04 o
   4  14   6       28.58       28.42      3.22 o
  -8  15   6       46.72       47.50      4.17 o
  -7  15   6      112.87      109.37      8.70 o
  -6  15   6       24.21       22.36      1.88 o
  -5  15   6        0.92       -0.76      0.89 o
  -4  15   6       50.74       59.57      2.66 o
  -3  15   6       45.56       39.29      1.54 o
  -2  15   6      320.40      332.65      7.24 o
  -1  15   6        1.28        0.36      0.56 o
   0  15   6       22.79       21.89      1.19 o
   1  15   6       13.59        9.67      1.20 o
   2  15   6        0.73        0.78      1.05 o
   3  15   6        0.02        0.04      1.42 o
   4  15   6        1.03       -1.42      7.19 o
  -7  16   6        1.34       -2.52      2.52 o
  -6  16   6       84.66       85.86      5.05 o
  -5  16   6      100.41      109.24      4.77 o
  -4  16   6        2.40        3.23      0.83 o
  -3  16   6        0.70        0.72      0.70 o
  -2  16   6        1.64        1.52      0.60 o
  -1  16   6       11.68       11.41      0.98 o
   0  16   6       13.42       16.74      1.60 o
   1  16   6        6.92       11.01      1.36 o
   2  16   6        3.84        2.72      1.89 o
   3  16   6        5.66        2.91      1.43 o
   4  16   6      129.68      143.21     10.22 o
  -7  17   6      130.11      150.19     12.23 o
  -6  17   6       24.62       22.82      2.49 o
  -5  17   6       33.64       27.73      2.02 o
  -4  17   6      158.20      140.48      4.28 o
  -3  17   6       42.88       42.22      1.77 o
  -2  17   6      130.36      132.13      3.64 o
  -1  17   6       56.25       47.69      2.31 o
   0  17   6      270.15      262.99      7.14 o
   1  17   6       13.92        9.87      1.94 o
   2  17   6        0.82       -1.60      1.60 o
   3  17   6        1.81        0.26      3.99 o
  -6  18   6       51.56       56.92      3.99 o
  -5  18   6        0.56        1.03      1.40 o
  -4  18   6       12.30       13.97      1.82 o
  -3  18   6       34.08       33.92      1.98 o
  -2  18   6       29.73       29.51      1.90 o
  -1  18   6       15.50       14.59      1.12 o
   0  18   6       16.70       18.49      1.49 o
   1  18   6        0.20        0.92      0.87 o
   2  18   6       15.25       17.48      4.46 o
  -5  19   6       18.22       16.08      2.41 o
  -4  19   6       22.63       25.25      2.66 o
  -3  19   6       70.79       70.55      4.09 o
  -2  19   6       12.90       12.76      1.50 o
  -1  19   6       13.47       13.11      2.31 o
   0  19   6       36.83       43.09      2.64 o
   1  19   6       58.06       56.80      4.52 o
  -4  20   6       29.17       27.79      3.66 o
  -3  20   6        0.65        0.30      1.19 o
  -2  20   6        3.93        4.58      1.50 o
  -1  20   6      161.54      172.78      7.00 o
   0  20   6       20.89       22.77      2.66 o
 -10   1   7        0.11       -0.94      2.08 o
  -9   1   7       76.19       66.75      4.42 o
  -8   1   7       23.63       20.55      1.78 o
  -7   1   7      690.52      720.04     12.43 o
  -6   1   7        4.65        5.09      0.98 o
  -5   1   7      131.20      142.47      2.80 o
  -4   1   7      212.41      203.50      3.25 o
  -3   1   7      212.04      227.41      3.14 o
  -2   1   7       25.90       35.47      0.98 o
  -1   1   7      388.55      395.02      5.25 o
   0   1   7      229.53      220.21      3.60 o
   1   1   7       92.40      107.65      2.07 o
   2   1   7      133.91      133.20      2.91 o
   3   1   7      275.25      286.98      5.15 o
   4   1   7      123.95      123.55      4.55 o
   5   1   7       34.85       38.02      3.07 o
   6   1   7      107.06      115.27      5.53 o
 -10   2   7       12.47       11.08      2.96 o
  -9   2   7        2.34        2.51      1.88 o
  -8   2   7      105.89      102.12      4.11 o
  -7   2   7        9.94        7.57      1.11 o
  -6   2   7      805.31      803.31     13.44 o
  -5   2   7       57.42       63.00      1.62 o
  -4   2   7       51.62       51.04      1.16 o
  -3   2   7     1205.21     1273.67     13.51 o
  -2   2   7      111.95      114.78      2.26 o
  -1   2   7       46.89       45.19      0.98 o
   0   2   7       36.76       36.45      1.09 o
   1   2   7       25.68       24.98      1.11 o
   2   2   7     1322.97     1380.56     20.22 o
   3   2   7      300.79      300.09      4.98 o
   4   2   7       11.04       10.72      1.84 o
   5   2   7      274.06      273.57     10.62 o
   6   2   7       11.70        3.60      2.07 o
 -10   3   7        8.52       10.45      2.64 o
  -9   3   7       28.50       33.35      3.64 o
  -8   3   7        0.02       -0.48      1.29 o
  -7   3   7        5.76        5.39      1.17 o
  -6   3   7     1542.85     1587.37     23.37 o
  -5   3   7      101.25       99.29      1.83 o
  -4   3   7      205.75      186.47      3.18 o
  -3   3   7      144.92      153.34      2.25 o
  -2   3   7       97.43       99.51      2.06 o
  -1   3   7        0.01        0.04      0.88 o
   0   3   7        2.51        2.21      0.44 o
   1   3   7      182.26      175.09      3.05 o
   2   3   7       78.43       74.81      1.83 o
   3   3   7      601.75      614.11     10.44 o
   4   3   7       13.23       14.51      1.50 o
   5   3   7        0.47        1.44      1.64 o
   6   3   7       12.71       11.47      2.65 o
 -10   4   7       15.17        9.18      3.09 o
  -9   4   7       64.07       66.57      5.05 o
  -8   4   7      114.17      115.38      3.70 o
  -7   4   7      208.75      218.08      4.82 o
  -6   4   7      214.04      213.22      4.31 o
  -5   4   7       34.33       39.00      1.39 o
  -4   4   7      452.32      464.33      6.18 o
  -3   4   7      358.03      386.08      4.58 o
  -2   4   7       30.22       35.39      1.83 o
  -1   4   7       12.63       13.21      0.97 o
   0   4   7        4.17        5.17      0.86 o
   1   4   7      493.50      515.77      7.91 o
   2   4   7       29.02       37.13      1.26 o
   3   4   7       25.36       18.01      1.27 o
   4   4   7      148.48      150.64      3.55 o
   5   4   7      397.68      406.32      8.90 o
   6   4   7        5.91        2.58      2.72 o
 -10   5   7      152.68      153.16     10.14 o
  -9   5   7        8.34       12.08      2.99 o
  -8   5   7       93.28      103.69      4.76 o
  -7   5   7      137.45      131.66      3.38 o
  -6   5   7       11.83       11.01      0.94 o
  -5   5   7      153.47      142.27      3.18 o
  -4   5   7      586.31      588.07      8.09 o
  -3   5   7       23.64       26.46      0.93 o
  -2   5   7       75.94       70.70      2.12 o
  -1   5   7       14.94       12.28      1.66 o
   0   5   7      252.87      240.57      4.59 o
   1   5   7        1.61        0.58      0.80 o
   2   5   7       20.64       20.33      1.22 o
   3   5   7      330.24      336.72      5.70 o
   4   5   7      446.39      453.23      8.70 o
   5   5   7        1.77        1.02      1.60 o
   6   5   7      296.80      314.24     21.79 o
 -10   6   7       38.59       41.65      7.21 o
  -9   6   7       17.18       27.24      4.20 o
  -8   6   7      612.83      649.25     17.39 o
  -7   6   7       15.33       12.88      1.35 o
  -6   6   7      293.55      305.85      5.39 o
  -5   6   7        2.52        3.80      0.78 o
  -4   6   7      163.68      161.19      3.48 o
  -3   6   7       72.19       56.19      1.60 o
  -2   6   7      222.74      235.27      4.41 o
  -1   6   7       85.90       74.21      2.72 o
   0   6   7      185.79      188.23      3.43 o
   1   6   7      482.39      468.47      7.59 o
   2   6   7      125.75      125.94      2.56 o
   3   6   7        0.35        0.47      0.97 o
   4   6   7        0.14        0.68      1.36 o
   5   6   7       24.57       19.76      2.75 o
   6   6   7        3.11       -0.11      3.57 o
 -10   7   7        1.84        3.62      3.44 o
  -9   7   7       42.17       44.02      5.15 o
  -8   7   7       96.88       97.13      3.42 o
  -7   7   7       22.82       24.07      1.61 o
  -6   7   7        7.63        8.48      1.11 o
  -5   7   7        2.47        3.11      0.98 o
  -4   7   7      206.87      195.64      4.13 o
  -3   7   7       31.79       34.86      1.24 o
  -2   7   7      345.58      375.02      6.84 o
  -1   7   7      325.17      340.12      7.12 o
   0   7   7      210.27      210.51      5.44 o
   1   7   7       36.26       32.63      1.59 o
   2   7   7       21.90       17.99      1.04 o
   3   7   7       23.80       17.86      1.18 o
   4   7   7        1.59       -0.30      1.04 o
   5   7   7       25.03       21.67      4.61 o
   6   7   7        3.60        7.56      3.06 o
 -10   8   7       34.62       37.95      4.99 o
  -9   8   7        0.07        2.88      2.16 o
  -8   8   7      207.63      198.74      6.57 o
  -7   8   7        0.67        0.70      0.93 o
  -6   8   7      589.75      557.97     10.38 o
  -5   8   7       44.72       41.86      1.37 o
  -4   8   7       31.85       28.71      1.07 o
  -3   8   7        7.09        8.06      0.82 o
  -2   8   7      306.01      288.19      5.76 o
  -1   8   7       58.10       67.75      2.31 o
   0   8   7       42.27       39.78      2.23 o
   1   8   7        0.85        2.18      0.84 o
   2   8   7      398.34      420.59      8.81 o
   3   8   7      215.56      190.13      5.06 o
   4   8   7        8.60        7.20      1.66 o
   5   8   7        9.76       10.11      2.84 o
  -9   9   7       12.18       13.36      2.52 o
  -8   9   7       13.38       10.86      1.60 o
  -7   9   7        2.06        1.24      1.20 o
  -6   9   7       94.09       78.06      2.29 o
  -5   9   7        0.77        1.96      0.71 o
  -4   9   7       21.90       20.48      0.92 o
  -3   9   7      104.87       96.71      4.05 o
  -2   9   7      477.57      507.78      9.73 o
  -1   9   7      312.23      314.61      6.24 o
   0   9   7       23.61       22.89      1.87 o
   1   9   7      495.38      510.95      9.59 o
   2   9   7        3.60        2.44      0.74 o
   3   9   7       40.08       37.66      1.71 o
   4   9   7        0.23       -2.21      2.57 o
   5   9   7       51.31       45.56      4.85 o
  -9  10   7        0.14       -0.72      2.01 o
  -8  10   7        0.55        1.31      1.58 o
  -7  10   7       12.40       11.77      2.25 o
  -6  10   7      131.48      102.39      2.96 o
  -5  10   7       12.91       12.30      1.39 o
  -4  10   7        3.64        3.74      0.71 o
  -3  10   7      228.81      225.22      4.34 o
  -2  10   7       37.18       35.42      2.14 o
  -1  10   7     1588.24     1633.46     25.67 o
   0  10   7      903.37      974.02     20.74 o
   1  10   7        6.32        7.68      0.79 o
   2  10   7       33.85       31.51      1.81 o
   3  10   7        6.72        9.21      1.11 o
   4  10   7        6.31       10.36      1.71 o
   5  10   7        0.02       -0.72      3.67 o
  -9  11   7        8.69        7.49      2.81 o
  -8  11   7        0.13       -0.14      2.00 o
  -7  11   7        0.08       -0.11      0.95 o
  -6  11   7       67.01       62.18      2.88 o
  -5  11   7       44.11       48.43      2.16 o
  -4  11   7       69.48       73.82      2.34 o
  -3  11   7      312.59      316.05      7.24 o
  -2  11   7      254.10      247.62      8.22 o
  -1  11   7       20.28       20.64      1.74 o
   0  11   7       84.20       91.58      5.79 o
   1  11   7        1.90        2.33      0.60 o
   2  11   7       51.25       54.60      2.06 o
   3  11   7        2.54        2.24      0.96 o
   4  11   7       60.18       52.60      3.17 o
   5  11   7       13.60       13.62      4.85 o
  -9  12   7       51.49       52.74      5.73 o
  -8  12   7        0.33       -0.70      1.20 o
  -7  12   7       58.59       51.97      3.44 o
  -6  12   7       27.43       32.01      1.79 o
  -5  12   7       47.94       45.86      1.88 o
  -4  12   7        1.22        0.95      0.58 o
  -3  12   7      400.81      401.63      9.02 o
  -2  12   7        4.25        4.70      0.83 o
  -1  12   7      339.98      344.53      9.07 o
   0  12   7      548.06      554.31     13.13 o
   1  12   7       14.20       15.74      0.99 o
   2  12   7       27.12       22.64      2.04 o
   3  12   7       93.36       96.86      3.60 o
   4  12   7        6.34        5.04      1.68 o
  -8  13   7        3.14        4.85      1.86 o
  -7  13   7       10.28       13.25      1.76 o
  -6  13   7       43.16       35.89      1.82 o
  -5  13   7       60.65       65.08      3.20 o
  -4  13   7       19.07       24.05      1.08 o
  -3  13   7        0.03        0.74      1.19 o
  -2  13   7      273.36      269.89      6.59 o
  -1  13   7      577.75      608.34     13.48 o
   0  13   7       10.44        8.86      0.83 o
   1  13   7       21.16       21.99      1.67 o
   2  13   7        1.02        1.42      0.89 o
   3  13   7        5.10        1.90      1.22 o
   4  13   7        4.76        9.14      3.86 o
  -8  14   7       37.26       43.93      4.62 o
  -7  14   7        0.00       -1.53      2.03 o
  -6  14   7       10.17       13.16      1.37 o
  -5  14   7       46.26       44.70      3.09 o
  -4  14   7       95.66       92.23      3.18 o
  -3  14   7      170.54      191.35      5.37 o
  -2  14   7        0.02        0.45      0.72 o
  -1  14   7        0.61        1.38      0.75 o
   0  14   7       44.75       40.63      2.22 o
   1  14   7      105.75      101.36      3.51 o
   2  14   7       17.60       13.49      1.86 o
   3  14   7       46.27       55.59      6.01 o
   4  14   7       23.14        1.29     15.27 o
  -7  15   7        0.22       -0.72      2.07 o
  -6  15   7       58.98       57.38      2.93 o
  -5  15   7       53.52       46.59      3.48 o
  -4  15   7        0.93        0.50      0.66 o
  -3  15   7       21.68       19.01      1.36 o
  -2  15   7        2.29        3.04      0.74 o
  -1  15   7       88.36       82.53      2.80 o
   0  15   7        8.31        6.62      1.36 o
   1  15   7        0.01        0.25      0.60 o
   2  15   7       70.72       66.90      3.92 o
   3  15   7        1.95        6.35      3.74 o
  -7  16   7       43.86       48.31      3.69 o
  -6  16   7       67.65       70.72      4.17 o
  -5  16   7       37.30       37.02      3.26 o
  -4  16   7       33.26       33.62      1.55 o
  -3  16   7      142.09      130.91      4.31 o
  -2  16   7       42.45       47.62      3.59 o
  -1  16   7       94.22       95.60      3.91 o
   0  16   7        1.02        0.53      1.00 o
   1  16   7       32.46       31.10      2.17 o
   2  16   7       33.32       33.73      2.60 o
   3  16   7        0.19        4.15      3.66 o
  -6  17   7       24.81       28.42      2.79 o
  -5  17   7      163.53      164.95      6.58 o
  -4  17   7       53.36       53.10      2.87 o
  -3  17   7       53.88       53.19      6.40 o
  -2  17   7        7.53        4.87      1.54 o
  -1  17   7        5.33        6.21      1.99 o
   0  17   7       75.12       68.33      4.68 o
   1  17   7       11.81       12.43      3.28 o
   2  17   7       48.36       45.17      4.04 o
  -5  18   7       27.80       25.39      3.76 o
  -4  18   7       61.16       60.62      3.26 o
  -3  18   7        0.45        0.04      1.16 o
  -2  18   7       13.48       11.18      2.08 o
  -1  18   7        6.88        4.12      2.23 o
   0  18   7        1.16       -1.08      2.56 o
   1  18   7       33.21       31.34      3.57 o
  -4  19   7       32.13       37.78      9.93 o
  -3  19   7        0.01        0.20      1.59 o
  -2  19   7        0.41        2.34      2.44 o
  -1  19   7       15.91       13.20      3.04 o
   0  19   7       42.01       25.82      5.46 o
 -10   0   8       18.71       16.34      4.43 o
  -9   0   8      121.16      126.62      8.20 o
  -8   0   8      434.40      455.92     15.30 o
  -7   0   8       69.93       64.32      3.07 o
  -6   0   8      674.64      672.65     16.31 o
  -5   0   8     1665.47     1809.16     36.04 o
  -4   0   8       42.67       34.89      1.62 o
  -3   0   8      838.00      831.89     20.28 o
  -2   0   8      498.39      534.57     12.01 o
  -1   0   8       20.09       18.96      1.22 o
   0   0   8      237.27      243.66      5.10 o
   1   0   8      265.57      258.79      5.76 o
   2   0   8      688.38      762.59     18.76 o
   3   0   8      666.86      697.52     14.73 o
   4   0   8      115.99      130.51      5.51 o
   5   0   8        3.47        0.27      2.73 o
 -10   1   8        2.57        3.53      2.52 o
  -9   1   8        6.54       12.48      2.73 o
  -8   1   8       57.88       57.50      2.81 o
  -7   1   8      392.47      395.63      8.42 o
  -6   1   8      121.65      128.06      3.67 o
  -5   1   8      361.35      374.28      6.25 o
  -4   1   8      298.14      286.86      3.70 o
  -3   1   8      954.69      974.00     14.75 o
  -2   1   8      161.34      171.08      2.97 o
  -1   1   8        0.02        1.26      0.62 o
   0   1   8        1.01        1.74      0.56 o
   1   1   8        8.58        9.87      0.88 o
   2   1   8       10.29        7.66      0.98 o
   3   1   8      258.04      264.08      4.73 o
   4   1   8      436.52      461.69      8.54 o
   5   1   8       14.48       -3.78      7.11 o
 -10   2   8       14.56       11.08      3.32 o
  -9   2   8      171.98      176.45      6.85 o
  -8   2   8       18.58       19.12      1.57 o
  -7   2   8      224.17      227.42      4.66 o
  -6   2   8      164.48      160.54      3.43 o
  -5   2   8      198.21      194.46      3.41 o
  -4   2   8        9.58       11.99      0.79 o
  -3   2   8      460.42      467.25      7.97 o
  -2   2   8       16.41       18.00      0.76 o
  -1   2   8      886.21      887.36     12.92 o
   0   2   8      363.47      385.19      6.84 o
   1   2   8      604.81      616.95      9.66 o
   2   2   8       55.81       49.11      1.49 o
   3   2   8      320.77      317.12      5.99 o
   4   2   8       35.36       39.00      1.94 o
   5   2   8        0.21        0.71      2.09 o
 -10   3   8       24.03       27.22      4.00 o
  -9   3   8       16.82       22.08      3.08 o
  -8   3   8       58.72       59.74      2.53 o
  -7   3   8       19.95       21.84      1.63 o
  -6   3   8       36.45       34.18      1.28 o
  -5   3   8     1461.39     1497.13     18.99 o
  -4   3   8      166.81      164.77      2.46 o
  -3   3   8        2.34        4.36      0.66 o
  -2   3   8       12.84       16.25      1.01 o
  -1   3   8      192.73      209.64      4.14 o
   0   3   8       33.40       26.51      1.38 o
   1   3   8      218.59      210.62      4.26 o
   2   3   8      101.44       99.78      2.50 o
   3   3   8      140.17      142.54      3.30 o
   4   3   8        9.03        9.75      1.75 o
   5   3   8        2.46        3.54      6.05 o
 -10   4   8       29.10       30.11      3.44 o
  -9   4   8        1.50        2.40      1.86 o
  -8   4   8      365.31      365.08      8.98 o
  -7   4   8      272.13      272.59      5.40 o
  -6   4   8       37.38       24.71      1.35 o
  -5   4   8       29.84       32.38      1.31 o
  -4   4   8       30.92       27.93      0.93 o
  -3   4   8      600.77      632.65      9.66 o
  -2   4   8       71.52       56.85      2.19 o
  -1   4   8      227.36      218.34      3.99 o
   0   4   8       12.79       16.65      0.99 o
   1   4   8        9.89        6.12      0.97 o
   2   4   8      326.43      321.11      5.68 o
   3   4   8       52.24       46.51      1.89 o
   4   4   8        3.87       10.18      2.00 o
   5   4   8      384.24      407.76     16.12 o
 -10   5   8        3.24        6.24      2.99 o
  -9   5   8       16.41       17.27      2.72 o
  -8   5   8      140.85      148.02      4.99 o
  -7   5   8        8.79        9.06      1.35 o
  -6   5   8       13.21        5.46      1.09 o
  -5   5   8        0.77        1.97      0.89 o
  -4   5   8       11.44       10.87      0.70 o
  -3   5   8       79.14       74.97      2.67 o
  -2   5   8        9.60        7.47      1.27 o
  -1   5   8       37.68       35.73      2.15 o
   0   5   8      229.58      211.32      5.09 o
   1   5   8      279.66      284.50      5.02 o
   2   5   8       82.05       79.05      2.77 o
   3   5   8        0.01       -0.91      1.15 o
   4   5   8       86.34       68.88      4.95 o
   5   5   8       22.23       16.92      2.75 o
 -10   6   8       10.52        8.03      2.54 o
  -9   6   8        0.27       -2.44      3.28 o
  -8   6   8       46.87       35.76      2.39 o
  -7   6   8       60.84       59.55      2.06 o
  -6   6   8       71.88       69.02      2.12 o
  -5   6   8      436.84      413.32      7.45 o
  -4   6   8       16.47       17.80      0.64 o
  -3   6   8       50.08       52.36      2.99 o
  -2   6   8       12.60       13.92      1.40 o
  -1   6   8     1093.10     1156.31     19.06 o
   0   6   8       28.08       25.22      1.33 o
   1   6   8      110.59      106.71      3.02 o
   2   6   8       13.56       13.10      0.99 o
   3   6   8       18.77       18.19      1.38 o
   4   6   8       17.02       12.64      3.13 o
   5   6   8      244.04      268.07      9.86 o
 -10   7   8       27.00       28.26      3.40 o
  -9   7   8       98.51      105.24      4.83 o
  -8   7   8        8.97        9.06      1.71 o
  -7   7   8      138.24      139.15      3.83 o
  -6   7   8       93.92       84.46      2.56 o
  -5   7   8      103.61       96.72      2.75 o
  -4   7   8       88.14       85.39      2.81 o
  -3   7   8      331.23      331.84      8.16 o
  -2   7   8       11.30       11.58      1.32 o
  -1   7   8      146.83      153.13      3.74 o
   0   7   8      798.50      820.77     17.80 o
   1   7   8      162.76      157.20      3.45 o
   2   7   8      116.93      108.72      3.18 o
   3   7   8       18.05       14.79      1.50 o
   4   7   8        0.85        0.95      1.73 o
   5   7   8        6.95        8.32      2.97 o
  -9   8   8       87.38       82.25      4.53 o
  -8   8   8        2.97        2.50      1.58 o
  -7   8   8        0.22        1.98      1.35 o
  -6   8   8       21.49       24.64      1.82 o
  -5   8   8       16.46       16.79      1.20 o
  -4   8   8      146.62      152.07      3.77 o
  -3   8   8      145.42      154.58      4.40 o
  -2   8   8       18.17       14.75      2.35 o
  -1   8   8      612.13      594.23     11.60 o
   0   8   8      310.60      306.62      7.85 o
   1   8   8       16.72       19.16      1.82 o
   2   8   8        0.01        0.48      0.95 o
   3   8   8        6.36        3.38      1.54 o
   4   8   8        0.72        1.28      2.41 o
   5   8   8        5.53        0.29      2.50 o
  -9   9   8       64.67       70.48      4.69 o
  -8   9   8        3.37        5.45      1.57 o
  -7   9   8        0.04       -0.99      0.99 o
  -6   9   8        5.67        8.05      1.47 o
  -5   9   8       44.77       44.54      1.62 o
  -4   9   8       98.41       90.17      3.45 o
  -3   9   8       17.49       16.96      2.19 o
  -2   9   8       24.60       21.52      2.38 o
  -1   9   8        7.77        2.13      1.41 o
   0   9   8       17.28       17.73      2.65 o
   1   9   8       18.33       12.91      1.42 o
   2   9   8       55.24       50.45      2.30 o
   3   9   8       54.63       51.79      3.26 o
   4   9   8       12.04       14.29      3.00 o
  -9  10   8       42.62       37.10      3.38 o
  -8  10   8       37.68       29.39      2.38 o
  -7  10   8        3.65        3.40      1.42 o
  -6  10   8       21.99       18.22      1.56 o
  -5  10   8       50.08       40.98      1.60 o
  -4  10   8       29.81       37.29      2.42 o
  -3  10   8      603.44      657.00     16.13 o
  -2  10   8      335.24      339.17      8.57 o
  -1  10   8      692.14      695.16     15.94 o
   0  10   8      340.83      378.65     10.80 o
   1  10   8        1.77        0.36      0.49 o
   2  10   8       70.24       84.88      6.32 o
   3  10   8       26.17       34.10      4.68 o
   4  10   8       10.90       10.02      2.38 o
  -9  11   8       25.49       23.55      2.75 o
  -8  11   8      186.07      194.33      8.39 o
  -7  11   8       11.89       12.59      1.80 o
  -6  11   8        4.05        4.20      0.95 o
  -5  11   8       63.02       59.29      2.40 o
  -4  11   8      487.02      450.95     12.73 o
  -3  11   8      159.70      142.42      5.25 o
  -2  11   8       18.56       20.79      1.69 o
  -1  11   8      349.51      341.74      9.82 o
   0  11   8       57.64       58.49      2.57 o
   1  11   8       70.97       76.73      5.85 o
   2  11   8       19.98       18.26      2.31 o
   3  11   8        0.14       -2.31      2.57 o
   4  11   8       66.22       73.20      9.25 o
  -8  12   8       73.95       74.39      4.11 o
  -7  12   8       33.73       35.20      2.38 o
  -6  12   8       33.16       38.60      1.81 o
  -5  12   8        0.00        1.10      1.28 o
  -4  12   8        2.54        3.47      1.54 o
  -3  12   8      513.98      524.80     13.71 o
  -2  12   8       58.50       57.17      3.82 o
  -1  12   8       38.57       30.39      2.84 o
   0  12   8       60.10       55.37      2.90 o
   1  12   8       18.86       26.09      2.50 o
   2  12   8       42.24       40.92      3.81 o
   3  12   8        2.23        3.22      2.40 o
   4  12   8       10.78       13.62      3.93 o
  -8  13   8       16.33       21.91      2.94 o
  -7  13   8        4.38        2.67      1.40 o
  -6  13   8       89.11       85.11      4.12 o
  -5  13   8      120.49      105.15      6.29 o
  -4  13   8      285.68      308.86      9.70 o
  -3  13   8        8.56        6.89      0.98 o
  -2  13   8        0.30        1.70      1.61 o
  -1  13   8      168.73      182.16      5.51 o
   0  13   8        1.37       -0.29      1.85 o
   1  13   8      139.88      145.66      6.53 o
   2  13   8       62.98       67.46      4.11 o
   3  13   8        0.58       -0.10      6.06 o
  -7  14   8       21.54       28.15      3.51 o
  -6  14   8        1.75       -0.57      1.41 o
  -5  14   8       14.79       14.71      4.52 o
  -4  14   8       88.20       87.37      3.90 o
  -3  14   8      184.09      174.83      5.22 o
  -2  14   8      176.09      183.57      6.87 o
  -1  14   8      118.98      114.77      5.08 o
   0  14   8      403.90      434.61     13.74 o
   1  14   8       27.42       20.75      2.67 o
   2  14   8        6.96        7.24      1.95 o
   3  14   8       13.74       20.76      6.36 o
  -7  15   8        5.90        8.54      3.33 o
  -6  15   8       19.69       19.73      2.46 o
  -5  15   8        1.19        4.81      2.09 o
  -4  15   8       86.31       80.71      4.41 o
  -3  15   8        1.08       -0.02      0.80 o
  -2  15   8       10.44       11.78      2.05 o
  -1  15   8      153.43      146.79      5.67 o
   0  15   8       58.08       48.03      3.36 o
   1  15   8        1.51        6.07      3.13 o
   2  15   8       79.45       63.24      6.39 o
  -6  16   8       35.57       35.36      2.83 o
  -5  16   8       27.90       27.75      2.52 o
  -4  16   8       11.49       13.38      2.52 o
  -3  16   8        3.89        3.22      2.25 o
  -2  16   8        0.56        1.81      1.58 o
  -1  16   8       19.60       14.21      2.84 o
   0  16   8       20.21       12.86      4.41 o
   1  16   8        6.11        2.57      4.58 o
  -5  17   8       22.67       18.93      3.54 o
  -4  17   8       26.19       22.17      3.02 o
  -3  17   8        6.99        6.20      1.95 o
  -2  17   8       14.00       12.39      2.34 o
  -1  17   8        0.11        1.93      2.01 o
   0  17   8      248.22      254.49     12.60 o
   1  17   8       34.52       37.70      4.12 o
  -4  18   8      103.03      115.19      6.24 o
  -3  18   8        7.52        8.48      2.64 o
  -2  18   8        0.83       -3.00      4.45 o
  -1  18   8        0.81        1.66      2.44 o
   0  18   8        2.61        2.88      4.06 o
 -10   1   9        6.28        4.27      3.45 o
  -9   1   9        1.82        1.48      2.02 o
  -8   1   9        0.20       -0.36      1.43 o
  -7   1   9      163.84      165.41      3.43 o
  -6   1   9      618.91      626.15      9.29 o
  -5   1   9       15.19       16.54      0.98 o
  -4   1   9      465.26      437.91      6.50 o
  -3   1   9       13.50        7.54      0.65 o
  -2   1   9        9.50       10.40      0.87 o
  -1   1   9      370.87      388.26      6.44 o
   0   1   9      234.47      214.50      3.58 o
   1   1   9       90.59       95.00      2.14 o
   2   1   9        2.11        2.72      0.94 o
   3   1   9       42.08       39.56      1.99 o
   4   1   9      233.06      235.12      8.71 o
   5   1   9        1.23        2.96      2.70 o
 -10   2   9        1.81        4.21      1.92 o
  -9   2   9       51.51       52.12      4.02 o
  -8   2   9        6.61        5.75      1.30 o
  -7   2   9       50.97       52.15      2.50 o
  -6   2   9     1194.72     1243.14     19.63 o
  -5   2   9       98.42      102.07      2.24 o
  -4   2   9       69.48       68.75      1.97 o
  -3   2   9       48.78       50.87      1.43 o
  -2   2   9       65.41       65.41      1.79 o
  -1   2   9      115.75       98.37      2.28 o
   0   2   9        1.85        2.63      0.68 o
   1   2   9       65.47       65.94      1.68 o
   2   2   9      374.02      397.43      8.03 o
   3   2   9        0.38        0.55      1.21 o
   4   2   9        5.27       -0.30      4.47 o
 -10   3   9       18.19        4.12      2.93 o
  -9   3   9       56.98       72.16      6.98 o
  -8   3   9       32.10       35.14      2.00 o
  -7   3   9      277.93      286.43      6.20 o
  -6   3   9        3.03        2.61      1.07 o
  -5   3   9       25.43       22.71      1.09 o
  -4   3   9      953.76      976.07     15.32 o
  -3   3   9      133.75      121.96      3.09 o
  -2   3   9       32.25       22.64      1.07 o
  -1   3   9      444.47      411.43      8.11 o
   0   3   9      118.04      118.23      2.64 o
   1   3   9      199.01      188.79      3.91 o
   2   3   9       36.07       31.36      1.74 o
   3   3   9       18.87       18.32      1.81 o
   4   3   9       21.67       26.07      3.48 o
 -10   4   9        7.33        4.50      3.42 o
  -9   4   9        4.90        4.79      1.57 o
  -8   4   9       23.35       26.21      2.48 o
  -7   4   9      238.74      233.80      5.65 o
  -6   4   9      106.61      105.14      2.85 o
  -5   4   9      385.14      374.58      5.73 o
  -4   4   9       17.65       13.35      0.88 o
  -3   4   9       57.89       53.33      2.59 o
  -2   4   9       11.80        9.49      0.80 o
  -1   4   9       53.49       56.67      1.77 o
   0   4   9        0.24        1.21      0.91 o
   1   4   9      129.95      115.43      3.04 o
   2   4   9      107.78       99.63      2.70 o
   3   4   9        6.15        3.39      1.94 o
   4   4   9       59.71       55.27      3.83 o
 -10   5   9        2.13        0.19      2.55 o
  -9   5   9       42.94       52.49      5.36 o
  -8   5   9       35.04       41.00      2.49 o
  -7   5   9        4.88        9.02      1.21 o
  -6   5   9       69.82       67.43      2.14 o
  -5   5   9      181.36      180.07      3.79 o
  -4   5   9       72.74       74.00      2.02 o
  -3   5   9      109.06      103.78      3.63 o
  -2   5   9      130.08      130.25      4.17 o
  -1   5   9       74.79       67.81      2.35 o
   0   5   9       18.38       19.30      1.29 o
   1   5   9       65.57       62.87      2.10 o
   2   5   9      672.28      718.16     13.93 o
   3   5   9       22.45       21.99      2.27 o
   4   5   9      287.12      296.54     13.28 o
  -9   6   9       41.79       36.46      3.16 o
  -8   6   9        5.14        3.08      1.58 o
  -7   6   9      298.48      275.29      8.02 o
  -6   6   9      130.66      123.21      3.29 o
  -5   6   9       27.10       19.94      0.99 o
  -4   6   9        7.12        8.75      1.21 o
  -3   6   9      986.29      982.94     20.91 o
  -2   6   9      224.25      205.26      5.67 o
  -1   6   9      644.69      651.39     13.35 o
   0   6   9      263.28      258.50      6.25 o
   1   6   9       19.71       18.13      1.72 o
   2   6   9       22.56       22.60      1.72 o
   3   6   9       38.47       27.97      2.95 o
   4   6   9       44.43       51.76      3.53 o
  -9   7   9       32.06       33.93      4.34 o
  -8   7   9        0.14       -0.81      1.55 o
  -7   7   9      246.94      259.63      7.16 o
  -6   7   9        0.29        0.79      1.07 o
  -5   7   9       71.29       70.23      2.04 o
  -4   7   9        0.25       -0.12      1.27 o
  -3   7   9       85.40       84.38      3.82 o
  -2   7   9      270.97      290.03      6.72 o
  -1   7   9      186.50      187.55      5.02 o
   0   7   9       24.19       18.73      1.87 o
   1   7   9        9.80       13.10      1.18 o
   2   7   9        5.78        5.52      1.23 o
   3   7   9        5.35        3.83      2.49 o
   4   7   9       95.06       92.21      5.49 o
  -9   8   9        5.17        2.41      2.35 o
  -8   8   9        0.09       -1.23      1.23 o
  -7   8   9      205.78      205.99      6.67 o
  -6   8   9        0.01        0.48      0.80 o
  -5   8   9      242.36      261.63      8.40 o
  -4   8   9        4.05        5.34      1.53 o
  -3   8   9      707.39      705.42     16.69 o
  -2   8   9      286.27      286.27      7.86 o
  -1   8   9      783.16      788.06     15.82 o
   0   8   9       43.73       50.54      3.08 o
   1   8   9       46.40       45.83      2.03 o
   2   8   9        1.25       -1.00      1.91 o
   3   8   9        3.22        3.52      2.86 o
   4   8   9      150.41      159.37     10.35 o
  -9   9   9       36.29       36.10      3.13 o
  -8   9   9       35.70       26.92      2.55 o
  -7   9   9        0.85       -0.17      1.00 o
  -6   9   9       28.56       29.87      1.68 o
  -5   9   9       16.62       18.23      1.38 o
  -4   9   9      181.70      181.65      6.12 o
  -3   9   9       80.81       79.73      4.56 o
  -2   9   9      202.51      209.40      7.97 o
  -1   9   9      576.49      616.60     15.69 o
   0   9   9       71.91       78.13      4.16 o
   1   9   9        9.06        5.67      2.27 o
   2   9   9      180.94      209.85      8.18 o
   3   9   9        5.13        5.04      6.24 o
  -8  10   9       97.52      109.86      7.36 o
  -7  10   9       28.77       26.21      2.03 o
  -6  10   9        9.39        9.49      1.24 o
  -5  10   9      282.47      258.65      8.87 o
  -4  10   9        0.90        0.68      1.69 o
  -3  10   9       69.64       61.62      3.61 o
  -2  10   9       33.88       37.43      2.55 o
  -1  10   9       13.06       11.92      2.33 o
   0  10   9      103.24      101.90      4.17 o
   1  10   9        1.58        1.61      1.93 o
   2  10   9       66.51       51.32      3.32 o
   3  10   9       34.60       39.36      5.69 o
  -8  11   9        6.32        7.00      1.61 o
  -7  11   9        0.02        1.52      1.31 o
  -6  11   9       35.18       27.87      1.79 o
  -5  11   9       15.40       21.24      1.56 o
  -4  11   9        2.63        1.83      1.61 o
  -3  11   9      128.80      127.95      5.46 o
  -2  11   9       16.48       10.93      1.66 o
  -1  11   9       74.72       78.32      3.79 o
   0  11   9      125.12      144.84     10.75 o
   1  11   9      165.09      179.93      7.31 o
   2  11   9        1.74        0.29      1.85 o
   3  11   9        0.38        2.08      3.00 o
  -8  12   9        2.22        3.94      2.38 o
  -7  12   9        1.37       -0.04      1.18 o
  -6  12   9        0.09        0.44      0.40 o
  -5  12   9       18.65       12.86      2.78 o
  -4  12   9       30.28       41.00      3.27 o
  -3  12   9        0.00        1.02      1.97 o
  -2  12   9       18.04       12.02      1.81 o
  -1  12   9       96.27       87.27      3.80 o
   0  12   9       67.31       83.51      4.43 o
   1  12   9       35.61       38.01      3.67 o
   2  12   9       60.87       59.58      4.04 o
  -7  13   9        0.22       -0.75      1.31 o
  -6  13   9       11.57        9.90      2.24 o
  -5  13   9        1.29        3.50      1.79 o
  -4  13   9       52.35       44.71      3.71 o
  -3  13   9        0.00       -0.58      1.62 o
  -2  13   9       19.60       14.19      2.51 o
  -1  13   9      163.69      172.47     10.11 o
   0  13   9       75.31       72.69      4.85 o
   1  13   9       41.79       44.55      3.64 o
   2  13   9       18.73       12.84      5.85 o
  -7  14   9       93.07       90.05      6.06 o
  -6  14   9        4.37        5.51      3.04 o
  -5  14   9        1.65        4.26      1.93 o
  -4  14   9      103.87      117.42      5.72 o
  -3  14   9        4.33        9.98      2.04 o
  -2  14   9       10.60        9.46      2.09 o
  -1  14   9       24.21       23.65      2.99 o
   0  14   9      421.32      443.90     13.25 o
   1  14   9      132.62      152.53     11.05 o
  -6  15   9       13.82        9.67      2.53 o
  -5  15   9        0.00       -1.99      3.29 o
  -4  15   9        4.44        4.93      1.94 o
  -3  15   9       10.68       13.64      1.96 o
  -2  15   9        0.37        1.80      1.95 o
  -1  15   9       32.90       23.35      2.65 o
   0  15   9        4.42        1.48      2.34 o
   1  15   9       50.92       43.60      5.44 o
  -5  16   9       56.63       52.03      3.48 o
  -4  16   9       21.61       16.82      2.78 o
  -3  16   9       32.98       30.09      3.57 o
  -2  16   9       36.68       35.57      2.66 o
  -1  16   9       61.37       67.44      6.99 o
   0  16   9        0.30       -1.50      2.49 o
  -4  17   9        8.88        7.67      2.43 o
  -3  17   9       24.04       15.33      3.85 o
  -2  17   9       21.26       27.56      3.66 o
  -1  17   9       11.76        7.74      3.11 o
  -9   0  10      126.09      143.41      8.44 o
  -8   0  10        2.32        3.02      1.89 o
  -7   0  10      523.68      529.38     14.08 o
  -6   0  10      162.13      173.71      5.21 o
  -5   0  10       91.41       94.63      2.99 o
  -4   0  10      699.83      667.82     23.18 o
  -3   0  10       14.72       12.06      2.33 o
  -2   0  10       12.09       21.70      1.69 o
  -1   0  10      448.23      420.34     11.13 o
   0   0  10       14.33       13.75      1.10 o
   1   0  10      371.81      377.24     10.34 o
   2   0  10      240.09      219.00     10.91 o
   3   0  10       14.10       12.83      4.11 o
   4   0  10        6.75        2.86      3.55 o
  -9   1  10        2.27        3.23      1.71 o
  -8   1  10        2.14        0.05      1.43 o
  -7   1  10       43.83       47.51      2.18 o
  -6   1  10       18.05       17.13      1.02 o
  -5   1  10      189.03      190.99      3.81 o
  -4   1  10       22.74       17.79      1.26 o
  -3   1  10       96.06       94.46      2.61 o
  -2   1  10       38.83       36.32      1.66 o
  -1   1  10        5.19        4.50      0.59 o
   0   1  10      101.52      102.25      2.30 o
   1   1  10        0.14        0.21      0.67 o
   2   1  10        4.98        5.21      4.43 o
   3   1  10       35.91       37.12      3.36 o
   4   1  10        9.18        6.46      4.49 o
  -9   2  10       34.50       29.99      2.84 o
  -8   2  10        1.64        1.54      1.74 o
  -7   2  10      349.40      355.29      6.82 o
  -6   2  10       57.98       57.65      1.79 o
  -5   2  10       29.56       25.33      1.29 o
  -4   2  10        6.56        5.28      0.74 o
  -3   2  10       31.09       32.09      1.22 o
  -2   2  10      697.40      691.41     13.60 o
  -1   2  10       64.20       62.20      1.88 o
   0   2  10       23.30       19.19      1.03 o
   1   2  10        0.67        2.27      0.73 o
   2   2  10        7.44       11.25      2.68 o
   3   2  10       26.43       22.90      3.62 o
  -9   3  10      100.95      107.09      5.63 o
  -8   3  10       66.55       66.59      4.81 o
  -7   3  10       35.65       38.64      1.54 o
  -6   3  10       35.04       34.47      1.43 o
  -5   3  10      333.65      326.07      5.76 o
  -4   3  10       12.19        8.19      1.09 o
  -3   3  10        8.88        8.17      0.97 o
  -2   3  10      345.34      367.71      8.24 o
  -1   3  10      340.38      352.90      7.12 o
   0   3  10        0.00        0.36      0.92 o
   1   3  10        3.00        1.43      0.55 o
   2   3  10       29.86       33.88      3.23 o
   3   3  10       66.53       67.82      7.58 o
  -9   4  10        0.02        1.41      1.54 o
  -8   4  10       79.48       81.37      2.92 o
  -7   4  10      119.23      110.69      3.01 o
  -6   4  10      102.02      103.18      2.99 o
  -5   4  10       44.15       39.72      1.71 o
  -4   4  10      162.30      167.13      4.21 o
  -3   4  10      315.98      280.55      8.35 o
  -2   4  10      410.68      405.33     11.33 o
  -1   4  10       80.74       91.59      2.85 o
   0   4  10      167.94      181.96      6.17 o
   1   4  10       54.69       63.04      2.93 o
   2   4  10       29.18       28.66      2.75 o
   3   4  10       20.25       17.68      5.83 o
  -9   5  10       41.03       36.32      3.24 o
  -8   5  10        9.88        5.92      1.73 o
  -7   5  10        0.21       -1.02      1.02 o
  -6   5  10       12.18       14.80      1.30 o
  -5   5  10      132.08      123.06      2.99 o
  -4   5  10        5.62        5.62      1.38 o
  -3   5  10      123.28      135.25      4.09 o
  -2   5  10      160.87      160.56      4.82 o
  -1   5  10      239.40      256.58      6.19 o
   0   5  10        0.92        0.65      0.64 o
   1   5  10       11.92       10.60      1.48 o
   2   5  10       99.69       86.92      5.33 o
   3   5  10      187.75      173.86      8.92 o
  -9   6  10       46.04       50.08      3.81 o
  -8   6  10       43.25       37.81      2.82 o
  -7   6  10        0.00       -1.31      1.31 o
  -6   6  10       42.07       37.41      1.57 o
  -5   6  10      147.81      144.58      4.15 o
  -4   6  10       42.00       39.40      3.49 o
  -3   6  10      157.97      173.53      4.92 o
  -2   6  10       64.87       74.37      3.01 o
  -1   6  10        1.70        0.39      1.71 o
   0   6  10        4.26        3.87      2.25 o
   1   6  10       15.25       10.93      1.58 o
   2   6  10        3.77        3.01      1.94 o
   3   6  10       77.99       88.13      5.10 o
  -9   7  10        7.19        7.02      2.11 o
  -8   7  10       16.53       21.75      2.37 o
  -7   7  10       20.95       16.18      1.39 o
  -6   7  10        1.02        2.80      0.94 o
  -5   7  10        2.49        4.12      1.67 o
  -4   7  10      334.72      318.30     10.93 o
  -3   7  10        6.27        5.64      1.70 o
  -2   7  10       23.77       24.00      2.11 o
  -1   7  10        4.02        8.23      1.76 o
   0   7  10      356.15      383.33     12.10 o
   1   7  10       16.51       18.23      2.52 o
   2   7  10        5.50        7.21      3.44 o
   3   7  10        0.11       -0.57      2.42 o
  -8   8  10       30.41       34.96      2.55 o
  -7   8  10       78.11       89.59      3.51 o
  -6   8  10       18.22       13.27      1.55 o
  -5   8  10        0.38       -0.24      1.76 o
  -4   8  10       73.01       66.23      3.19 o
  -3   8  10      111.56      107.07      4.15 o
  -2   8  10        3.11        2.28      1.52 o
  -1   8  10       25.24       16.64      2.09 o
   0   8  10      171.71      170.17      5.82 o
   1   8  10       28.73       37.37      3.97 o
   2   8  10        4.13        3.40      2.58 o
   3   8  10        9.48       11.20      2.66 o
  -8   9  10       26.16       22.75      2.30 o
  -7   9  10       35.24       40.47      2.37 o
  -6   9  10        5.10        8.87      2.59 o
  -5   9  10        3.43        3.23      1.52 o
  -4   9  10        0.31        0.83      1.81 o
  -3   9  10       46.13       51.98      3.16 o
  -2   9  10       22.43       23.50      4.29 o
  -1   9  10       46.98       45.02      2.72 o
   0   9  10       64.98       60.93      3.82 o
   1   9  10       75.62       78.23      4.71 o
   2   9  10       48.53       48.25      4.48 o
  -8  10  10        0.02       -1.05      1.78 o
  -7  10  10        0.01       -0.38      1.40 o
  -6  10  10        0.37        2.87      1.90 o
  -5  10  10      146.55      162.06      5.83 o
  -4  10  10      140.05      140.95      5.94 o
  -3  10  10       37.44       35.59      2.55 o
  -2  10  10       92.84       98.56      4.37 o
  -1  10  10       26.43       27.46      2.55 o
   0  10  10       19.26       16.60      2.15 o
   1  10  10       63.92       71.40      5.28 o
   2  10  10      150.73      165.41      8.03 o
  -7  11  10       35.20       33.84      3.26 o
  -6  11  10        9.38        6.30      1.97 o
  -5  11  10        4.37        2.11      2.22 o
  -4  11  10        3.98        4.82      2.18 o
  -3  11  10        0.25       -0.55      2.31 o
  -2  11  10       34.23       33.02      2.77 o
  -1  11  10        2.46        2.16      2.23 o
   0  11  10        5.09        7.90      2.11 o
   1  11  10       92.91       96.15      5.43 o
   2  11  10        0.04       -0.99      4.10 o
  -7  12  10       56.92       59.89      4.76 o
  -6  12  10        6.92        5.85      1.95 o
  -5  12  10       26.75       17.36      2.44 o
  -4  12  10       31.50       28.59      3.48 o
  -3  12  10        5.83        1.34      2.64 o
  -2  12  10      101.01      109.36      4.99 o
  -1  12  10       70.80       69.64      3.78 o
   0  12  10       14.79        8.59      2.29 o
   1  12  10       17.35       12.87      2.22 o
  -6  13  10        0.22        2.75      1.73 o
  -5  13  10       24.05       25.33      2.48 o
  -4  13  10       34.07       29.66      3.25 o
  -3  13  10       64.25       85.33      5.24 o
  -2  13  10       21.28       26.03      3.03 o
  -1  13  10       70.33       64.66      4.49 o
   0  13  10        4.73        6.36      2.53 o
   1  13  10      139.02      164.11     10.10 o
  -6  14  10        7.56        8.08      2.20 o
  -5  14  10       31.52       27.56      3.52 o
  -4  14  10       33.80       31.16      3.07 o
  -3  14  10        0.24        1.03      2.07 o
  -2  14  10        4.47        7.82      2.61 o
  -1  14  10      126.47      138.10      6.21 o
   0  14  10      117.25      110.01      7.09 o
  -5  15  10       13.84        8.86      3.76 o
  -4  15  10       22.56       15.34      2.57 o
  -3  15  10        9.30       10.27      3.76 o
  -2  15  10       10.77        8.52      2.20 o
  -1  15  10        4.82        1.27      2.91 o
  -9   1  11       55.05       61.52      3.19 o
  -8   1  11       13.90       14.65      3.63 o
  -7   1  11       42.37       44.23      1.85 o
  -6   1  11      283.44      284.57      7.64 o
  -5   1  11      354.85      353.22      8.46 o
  -4   1  11      117.79      122.08      3.44 o
  -3   1  11       46.61       40.59      1.45 o
  -2   1  11       53.15       67.04      1.79 o
  -1   1  11        1.18       -0.03      0.66 o
   0   1  11       69.92       65.63      5.11 o
   1   1  11       29.35       35.48      3.80 o
   2   1  11      134.14      146.76     10.80 o
  -9   2  11        3.87        1.85      1.43 o
  -8   2  11        1.16        0.37      1.62 o
  -7   2  11        8.35        7.91      1.10 o
  -6   2  11        0.00        1.74      0.75 o
  -5   2  11        0.00        0.76      0.91 o
  -4   2  11        1.78        0.45      0.82 o
  -3   2  11        9.00       10.00      1.49 o
  -2   2  11       83.07       79.42      2.51 o
  -1   2  11       21.74       18.06      1.85 o
   0   2  11       20.58       19.16      1.79 o
   1   2  11        1.59        0.61      2.26 o
   2   2  11       19.78       14.10      9.47 o
  -9   3  11        4.83       -1.65      2.04 o
  -8   3  11       59.89       67.36      2.76 o
  -7   3  11        0.15        0.39      0.91 o
  -6   3  11       51.54       48.11      2.03 o
  -5   3  11        8.36       11.81      1.76 o
  -4   3  11       80.97       74.36      2.25 o
  -3   3  11        2.29        5.25      0.78 o
  -2   3  11       82.10       83.72      3.72 o
  -1   3  11      425.20      440.06     11.10 o
   0   3  11        7.34        7.13      1.62 o
   1   3  11        6.01        4.79      3.51 o
   2   3  11       85.63       93.01      7.58 o
  -9   4  11        1.14        2.94      1.63 o
  -8   4  11        4.89        2.71      1.38 o
  -7   4  11       28.85       30.27      2.44 o
  -6   4  11        0.02        0.26      0.70 o
  -5   4  11       48.15       37.62      1.91 o
  -4   4  11       11.65       11.98      2.20 o
  -3   4  11        0.01        0.41      1.15 o
  -2   4  11       74.08       68.69      3.02 o
  -1   4  11      295.93      284.49      8.92 o
   0   4  11      109.14      128.37      5.00 o
   1   4  11       62.38       55.24      5.17 o
   2   4  11       19.84       10.85      4.29 o
  -8   5  11        5.99        8.30      1.93 o
  -7   5  11        0.42       -0.75      1.65 o
  -6   5  11      111.26       96.12      3.37 o
  -5   5  11      174.95      188.03      6.61 o
  -4   5  11       68.52       68.34      3.49 o
  -3   5  11      240.92      261.33      9.32 o
  -2   5  11       19.59       16.93      1.96 o
  -1   5  11       66.74       68.70      5.08 o
   0   5  11      106.87      121.19      7.50 o
   1   5  11        3.01        1.22      3.65 o
   2   5  11       41.30       39.99      4.65 o
  -8   6  11       19.09       14.91      2.02 o
  -7   6  11      146.11      156.13      6.27 o
  -6   6  11        4.96        4.74      1.33 o
  -5   6  11        2.42        2.04      1.67 o
  -4   6  11        9.13        8.02      2.14 o
  -3   6  11       58.58       56.79      2.86 o
  -2   6  11       12.61       12.95      2.03 o
  -1   6  11       31.64       29.50      2.47 o
   0   6  11       96.35       98.75      7.78 o
   1   6  11      100.65      105.11      5.98 o
   2   6  11        1.18       -2.82      3.66 o
  -8   7  11      194.96      217.68      8.65 o
  -7   7  11       33.82       31.21      2.44 o
  -6   7  11       41.47       30.91      2.56 o
  -5   7  11        0.34       -1.56      1.56 o
  -4   7  11        1.93        2.21      2.11 o
  -3   7  11       90.65      108.02      4.69 o
  -2   7  11        3.14        5.20      1.97 o
  -1   7  11      226.92      252.64      9.41 o
   0   7  11        4.38        6.87      2.02 o
   1   7  11        0.13        0.05      1.76 o
   2   7  11       83.87       82.63      7.16 o
  -8   8  11        4.00        1.56      1.65 o
  -7   8  11        0.96        1.02      1.25 o
  -6   8  11        6.96        2.02      3.75 o
  -5   8  11        0.21        0.00      1.53 o
  -4   8  11       18.24       23.72      3.46 o
  -3   8  11       57.56       58.16      2.97 o
  -2   8  11        9.69        6.99      1.98 o
  -1   8  11       52.43       57.81      3.74 o
   0   8  11        1.38        0.68      2.31 o
   1   8  11      160.74      171.35      7.37 o
  -7   9  11        7.72        5.23      2.65 o
  -6   9  11        1.76        0.00      2.69 o
  -5   9  11       71.96       70.98      4.26 o
  -4   9  11        0.01        2.27      2.14 o
  -3   9  11       77.01       73.09      4.31 o
  -2   9  11       23.07       21.64      2.31 o
  -1   9  11        3.75        4.36      2.55 o
   0   9  11       12.79       12.74      3.17 o
   1   9  11       66.30       58.81      4.20 o
  -7  10  11      192.42      188.21      7.87 o
  -6  10  11        4.91        6.28      2.28 o
  -5  10  11        4.34        4.24      2.32 o
  -4  10  11        0.95        1.37      2.08 o
  -3  10  11        5.58        8.41      2.25 o
  -2  10  11        0.11        1.98      2.10 o
  -1  10  11       20.34       16.09      2.32 o
   0  10  11       21.67       24.41      3.82 o
  -6  11  11       51.08       52.88      3.69 o
  -5  11  11        0.52        2.57      1.87 o
  -4  11  11       16.11        9.40      4.08 o
  -3  11  11        7.40        7.97      2.16 o
  -2  11  11        0.73        4.33      2.05 o
  -1  11  11        4.53        5.09      2.12 o
   0  11  11       51.25       60.55      5.21 o
  -6  12  11       13.03        7.08      2.39 o
  -5  12  11        1.43        4.44      1.96 o
  -4  12  11        3.56        0.53      3.11 o
  -3  12  11        0.24       -1.14      2.11 o
  -2  12  11        1.97        5.29      2.14 o
  -1  12  11        1.75       -1.19      2.45 o
  -5  13  11       35.80       38.14      3.74 o
  -4  13  11       26.37       26.18      3.01 o
  -3  13  11      125.29      152.17      7.08 o
  -2  13  11       87.49       78.27      4.61 o
  -8   0  12        0.69       -1.07      3.37 o
  -7   0  12      137.65      162.03      8.52 o
  -6   0  12       93.68       95.80      7.83 o
  -5   0  12      171.03      187.12      7.24 o
  -4   0  12       48.92       45.39      4.68 o
  -3   0  12       16.38        5.86      3.36 o
  -2   0  12      261.51      238.40      9.14 o
  -1   0  12      410.02      427.50     60.18 o
   0   0  12      226.04      218.36     14.65 o
   1   0  12       11.04      -12.40     12.40 o
  -8   1  12       16.66       16.88      2.04 o
  -7   1  12        0.65       -0.46      1.61 o
  -6   1  12       10.33       15.67      2.74 o
  -5   1  12        8.43        6.29      2.34 o
  -4   1  12       28.12       22.84      1.61 o
  -3   1  12        1.05       -0.90      1.71 o
  -2   1  12        0.38       -1.32      1.50 o
  -1   1  12        1.10       -1.12      1.50 o
   0   1  12       40.33       33.46      4.81 o
   1   1  12        0.03        1.69      2.70 o
  -8   2  12        6.35        7.30      2.07 o
  -7   2  12        1.67        2.36      1.78 o
  -6   2  12        1.71        3.55      2.11 o
  -5   2  12       52.74       53.37      2.39 o
  -4   2  12        3.58        1.70      3.15 o
  -3   2  12       36.55       45.38      3.17 o
  -2   2  12        2.70        1.19      2.57 o
  -1   2  12       52.13       58.03      4.33 o
   0   2  12       29.12       25.69      5.15 o
   1   2  12       16.71       13.69      3.16 o
  -8   3  12        1.19        1.21      1.58 o
  -7   3  12       43.10       37.71      2.06 o
  -6   3  12       94.04       91.20      7.40 o
  -5   3  12       94.10      117.75      7.22 o
  -4   3  12        1.66        3.18      1.73 o
  -3   3  12       22.06       27.57      3.94 o
  -2   3  12       59.67       63.42      4.18 o
  -1   3  12      218.81      245.99     13.56 o
   0   3  12        8.96        1.60      2.97 o
   1   3  12       20.43       26.45      5.37 o
  -8   4  12        0.82        2.44      1.47 o
  -7   4  12       29.01       30.67      4.66 o
  -6   4  12      270.61      285.76     12.58 o
  -5   4  12        1.96        0.15      2.22 o
  -4   4  12       60.93       73.84      4.65 o
  -3   4  12      128.88      125.19      6.50 o
  -2   4  12        9.84       11.15      3.17 o
  -1   4  12        2.46        6.57      3.23 o
   0   4  12        3.80        1.11      3.22 o
   1   4  12        5.19        0.19      3.49 o
  -8   5  12       30.60       34.11      2.90 o
  -7   5  12       88.79       91.45      5.04 o
  -6   5  12      147.15      160.43      7.20 o
  -5   5  12        0.35       -1.87      2.32 o
  -4   5  12        5.50        1.65      1.84 o
  -3   5  12       31.17       35.74      3.90 o
  -2   5  12       20.73       13.65      3.05 o
  -1   5  12      104.31       89.69      4.83 o
   0   5  12      125.06      146.58      7.31 o
  -7   6  12      152.78      156.53      7.97 o
  -6   6  12       19.87       19.87      4.17 o
  -5   6  12        6.33       -1.76      2.59 o
  -4   6  12      181.42      192.78      8.71 o
  -3   6  12        9.83        8.05      2.11 o
  -2   6  12        0.40       -1.20      1.69 o
  -1   6  12       15.74       18.72      3.49 o
   0   6  12       59.09       72.95     11.86 o
  -7   7  12        0.18       -0.09      3.44 o
  -6   7  12        6.97        5.59      3.40 o
  -5   7  12       37.75       52.00      4.21 o
  -4   7  12       81.88       91.55      5.15 o
  -3   7  12       51.79       52.70      4.41 o
  -2   7  12        1.09        0.71      2.45 o
  -1   7  12       23.67       24.66      4.32 o
   0   7  12        6.66       26.06     11.91 o
  -7   8  12       29.44       19.25      4.04 o
  -6   8  12       20.97       22.86      3.48 o
  -5   8  12       13.52       10.80      2.05 o
  -4   8  12        0.72        2.18      2.49 o
  -3   8  12       27.22       29.06      3.24 o
  -2   8  12       32.46       39.76      3.78 o
  -1   8  12        1.38        2.31      2.89 o
  -6   9  12       17.15       15.32      4.71 o
  -5   9  12       10.97       11.14      2.87 o
  -4   9  12       12.17       14.43      2.46 o
  -3   9  12       38.32       35.73      3.38 o
  -2   9  12       27.16       32.03      4.16 o
  -1   9  12        6.61        8.93      2.40 o
  -5  10  12       57.23       55.26      3.94 o
  -4  10  12        8.17        3.49      2.22 o
  -3  10  12        1.62        7.67      2.24 o
  -2  10  12       60.71       64.21      7.00 o
  -4  11  12        1.39        0.94      2.38 o
  -3  11  12       62.07       59.49      3.83 o
  -7   1  13        1.14       -4.38      9.08 o
  -6   1  13        3.88        7.24      3.43 o
  -5   1  13        0.23        4.12      3.38 o
  -4   1  13       29.57       26.65      4.72 o
  -3   1  13      105.25      129.68      7.62 o
  -2   1  13      198.64      231.61     11.36 o
  -1   1  13      313.73      335.64     19.29 o
  -7   2  13        7.87       14.66      6.25 o
  -6   2  13      133.94      155.13     12.27 o
  -5   2  13        0.09        3.87      3.27 o
  -4   2  13       28.20       27.96      6.20 o
  -3   2  13        4.01        4.73      3.95 o
  -2   2  13       13.57       11.06      5.91 o
  -1   2  13        2.77        4.71      9.47 o
  -6   3  13        2.70        2.55      5.13 o
  -5   3  13        9.48       13.58      4.29 o
  -4   3  13       87.81       99.07      6.62 o
  -3   3  13        7.16        7.98      3.99 o
  -2   3  13        4.49        5.93      4.39 o
  -1   3  13       72.82       88.89     10.62 o
  -6   4  13      301.68      344.61     22.11 o
  -5   4  13       47.64       56.90     12.48 o
  -4   4  13        0.00        3.44      3.46 o
  -3   4  13        0.25       -0.02      2.97 o
  -2   4  13        3.62        4.40      4.04 o
  -1   4  13       43.40       32.29      3.94 o
  -6   5  13       13.32        6.68      3.39 o
  -5   5  13        0.38        4.79      3.22 o
  -4   5  13        0.02        3.51      4.60 o
  -3   5  13       24.76       25.86      5.64 o
  -2   5  13        6.10       -0.70      4.68 o
  -5   6  13       45.98       48.89      8.83 o
  -4   6  13        9.50       17.54      4.97 o
  -3   6  13       87.52       99.16      7.96 o
  -2   6  13       39.62       51.85      6.83 o
  -5   7  13       11.56        6.03      4.50 o
  -4   7  13       34.66       41.77     10.64 o
  -3   7  13       17.15       17.69      3.83 o
 
